# Supplementary material for: Statin shapes inflamed tumor microenvironment and enhances immune checkpoint blockade in non–small cell lung cancer
Source: JCI Insight. 2022 Sep 22;7(18):e161940. doi: 10.1172/jci.insight.161940 (PMC9675559; doi:10.1172/jci.insight.161940)
Supplement: Supplemental tables 1-6 [file jciinsight-7-161940-s078.xlsx]

## Sheet: Table S1
Table S1. The clinical annotation of the TCGA samples
TCGA ID	EGFR_mut	T cell inflamed score	Pathological type	Age	Gender	T stage	N stage	M stage	TNM stage	OS	OS.month	GLY_score	CHO_score	Metabolic group	TP53_mut	TTN_mut	ZFHX4_mut	CSMD3_mut	SYNE1_mut	ROS1_mut	TP53_cnv	TTN_cnv	ZFHX4_cnv	CSMD3_cnv	SYNE1_cnv	ROS1_cnv
TCGA.05.4249.01	WT	4.30247	LUAD	67	male	T2	N0	M0	stage i	0	50.7667	-0.51721	-0.690547	quiescent	0	1	0	1	0	0	-1	0	1	1	1	1
TCGA.05.4250.01	WT	5.27363	LUAD	79	female	T3	N1	M0	stage iii	1	4.03333	0.121485	-0.633839	glycolytic	0	0	0	0	0	0	0	1	1	1	-1	-1
TCGA.05.4384.01	WT	3.76186	LUAD	66	male	T2	N2	M0	stage iii	0	14.2	-0.939872	-0.740891	quiescent	1	0	1	0	0	0	0	0	0	0	0	0
TCGA.05.4389.01	WT	5.30376	LUAD	70	male	T1	N0	M0	stage i	0	45.6333	-0.706599	-0.122803	quiescent	0	1	0	1	0	0	-1	1	1	1	-1	-1
TCGA.05.4390.01	WT	3.16287	LUAD	58	female	T2	N0	M0	stage i	0	37.5333	0.543984	-0.130115	glycolytic	0	1	1	1	0	0	0	-1	1	1	-1	-1
TCGA.05.4396.01	WT	3.57139	LUAD	76	male	T4	N1	M0	stage iii	1	10.1	-1.03757	-0.265535	quiescent	1	0	1	0	0	0	-1	0	0	0	-1	-1
TCGA.05.4397.01	WT	4.40836	LUAD	65	male	T2	N1	M0	stage ii	1	24.3667	-0.323108	0.430207	cholesterogenic	1	1	1	1	1	0	-1	0	0	0	0	0
TCGA.05.4398.01	WT	4.89581	LUAD	47	female	T4	N3	M0	stage iii	0	47.7	0.574086	0.155852	glycolytic	1	1	1	1	1	0	-2	1	1	1	0	0
TCGA.05.4403.01	WT	4.15516	LUAD	76	male	T2	N0	M0	stage i	0	19.2667	-0.253086	0.165065	cholesterogenic	0	0	0	0	1	0	0	0	0	0	0	0
TCGA.05.4405.01	WT	3.90126	LUAD	74	female	T2	N0	M0	stage i	0	20.3333	-1.14091	-0.0199473	quiescent	1	1	1	1	0	0	0	1	1	1	-1	-1
TCGA.05.4415.01	WT	4.4451	LUAD	57	male	T4	N2	M0	stage iii	1	3.03333	0.725241	0.578373	glycolytic	0	1	0	0	0	0	-1	1	-1	-1	-1	-1
TCGA.05.4417.01	WT	5.03232	LUAD	51	female	T2	N0	M0	stage i	0	15.1667	-0.771939	-1.08518	quiescent	0	1	0	1	0	0	-1	1	1	1	0	0
TCGA.05.4418.01	WT	5.1877	LUAD	69	male	T3	N2	M0	stage iii	1	9.13333	1.09999	-0.565483	glycolytic	0	0	0	0	0	0	1	1	1	1	0	0
TCGA.05.4420.01	WT	2.69271	LUAD	41	male	T2	N0	M0	stage i	0	30.4	-0.349235	-0.263179	quiescent	1	0	1	0	0	0	-1	0	1	1	-1	-1
TCGA.05.4422.01	WT	5.2213	LUAD	68	male	T2	N0	M0	stage i	0	12.1667	-0.694691	-0.82937	quiescent	0	0	0	0	0	0	0	0	2	-1	0	0
TCGA.05.4424.01	WT	4.70616	LUAD	70	male	T3	N0	M0	stage ii	0	30.4333	-0.640566	0.250447	cholesterogenic	1	1	1	1	1	0	0	1	1	1	0	0
TCGA.05.4425.01	WT	4.86066	LUAD	70	female	T2	N0	M1	stage iv	0	22.3	0.0808401	0.0977785	cholesterogenic	0	0	0	0	0	0	-1	0	1	1	-1	-1
TCGA.05.4426.01	WT	3.6296	LUAD	71	male	T2	N0	M0	stage i	0	26.3667	0.793361	-0.996859	glycolytic	1	0	0	0	0	0	-1	0	0	0	-1	-1
TCGA.05.4427.01	WT	4.68708	LUAD	65	female	T2	N1	M0	stage ii	0	26.3667	-0.401073	-0.86245	quiescent	1	1	1	1	1	0	-1	0	0	0	0	0
TCGA.05.4430.01	WT	4.55315	LUAD	59	female	T2	N0	M0	stage i	0	25.3667	-0.540701	-0.418505	quiescent	1	1	1	0	0	0	-1	1	0	0	-1	-1
TCGA.05.4432.01	WT	5.04583	LUAD	66	male	T2	N1	M0	stage ii	0	25.3667	-0.148072	0.29407	cholesterogenic	1	1	1	1	0	0	1	1	1	1	1	1
TCGA.05.4433.01	WT	4.80882	LUAD	82	male	T2	N0	M0	stage i	0	24.3333	-0.493676	-0.130834	quiescent	1	0	0	0	0	0	-1	0	0	0	0	0
TCGA.05.4434.01	WT	5.61804	LUAD	67	female	T4	N1	M1	stage iv	1	15.2333	0.466051	-0.357545	glycolytic	0	0	0	0	0	0	0	0	2	2	2	-2
TCGA.05.5420.01	WT	6.03466	LUAD	67	male	T2	N2	M0	stage iii	0	15.2333	-0.384326	1.06394	cholesterogenic	0	0	0	0	0	0	-1	0	1	1	0	0
TCGA.05.5425.01	WT	5.79011	LUAD	68	male	T2b	N1	M0	stage ii	0	29.4	-0.719869	-0.512217	quiescent	1	1	0	1	0	0	-1	1	0	0	-1	-1
TCGA.05.5428.01	WT	3.26091	LUAD	57	male	T1b	N1	M0	stage ii	0	22.3333	0.0901431	0.150973	cholesterogenic	1	0	0	1	0	0	-1	1	1	1	-1	-1
TCGA.05.5429.01	WT	2.87375	LUAD	60	male	T3	N2	M0	stage iii	1	9.16667	0.6365	2.67648	cholesterogenic	0	0	0	0	0	0	-1	0	0	0	-1	-1
TCGA.05.5715.01	WT	3.54119	LUAD	69	female	T2a	N0	M0	stage i	0	2.06667	-0.390593	0.726363	cholesterogenic	0	0	0	0	0	0	0	0	0	0	0	0
TCGA.18.3406.01	WT	4.89572	LUSC	67	male	T1	N0	M0	stage i	1	12.3667	0.71941	0.446596	glycolytic	1	0	1	0	0	1	-1	0	0	0	1	1
TCGA.18.3407.01	WT	4.10097	LUSC	72	male	T2	N0	M0	stage i	1	4.53333	0.756132	0.327674	glycolytic	1	0	1	0	0	0	-1	0	1	1	0	0
TCGA.18.3408.01	WT	4.18641	LUSC	77	female	T2	N0	M0	stage i	1	76.8	0.803639	0.312309	glycolytic	1	0	0	0	0	0	0	0	0	0	-1	-1
TCGA.18.3409.01	WT	4.12398	LUSC	74	male	T1	N0	M0	stage i	0	124.9	0.670955	-0.646576	glycolytic	1	1	1	1	1	1	0	1	1	1	0	0
TCGA.18.3410.01	WT	5.18139	LUSC	81	male	T3	N0	M0	stage ii	1	4.86667	-0.0700716	0.643106	cholesterogenic	1	1	1	0	0	0	-1	0	1	1	1	0
TCGA.18.3411.01	WT	4.2141	LUSC	63	female	T2	N2	M0	stage iii	0	119.2	0.398447	0.874943	cholesterogenic	1	1	0	0	1	1	-1	1	1	1	-1	-1
TCGA.18.3412.01	WT	3.54077	LUSC	52	male	T2	N0	M0	stage i	1	11.5	0.220101	0.329797	cholesterogenic	1	0	0	0	0	0	-1	1	0	1	1	-1
TCGA.18.3414.01	WT	3.92334	LUSC	73	male	T4	N1	M1	stage iv	1	23.8667	0.473592	0.603756	cholesterogenic	1	1	1	1	1	0	-1	0	1	1	0	0
TCGA.18.3415.01	WT	4.85512	LUSC	77	male	T2	N0	M0	stage i	1	93.4333	0.943704	0.725607	glycolytic	1	1	1	0	0	0	-1	-1	0	0	-1	-1
TCGA.18.3416.01	WT	6.69367	LUSC	83	male	T2	N1	M0	stage ii	1	32.4333	0.797843	1.09292	cholesterogenic	1	1	1	1	1	0	-1	2	1	1	1	1
TCGA.18.3417.01	WT	3.5654	LUSC	65	male	T2	N1	M1	stage iv	1	36.5667	0.863565	-0.224553	glycolytic	0	0	0	1	1	0	1	1	1	1	0	0
TCGA.18.3421.01	WT	4.66061	LUSC	65	male	T2	N0	M0	stage i	0	88.1667	1.19808	0.578359	glycolytic	1	1	1	0	0	0	-1	1	1	1	0	-1
TCGA.18.4083.01	WT	4.55452	LUSC	63	male	T2	N1	M0	stage ii	1	6.26667	0.22732	-0.309788	glycolytic	1	0	0	1	1	0	0	-1	1	1	-1	-1
TCGA.18.4721.01	WT	5.54693	LUSC	74	male	T1	N0	M0	stage i	0	156.467	0.687485	1.74891	cholesterogenic	1	1	0	1	0	0	-1	0	0	0	0	0
TCGA.18.5592.01	WT	4.3126	LUSC	57	male	T3	N0	M0	stage ii	0	50.6333	1.023	0.132589	glycolytic	1	1	0	1	1	0	0	0	0	0	-1	0
TCGA.18.5595.01	WT	3.03375	LUSC	50	male	T2	N0	M0	stage i	1	27.5667	1.25527	1.1061	glycolytic	0	0	0	0	0	0	0	0	2	2	0	0
TCGA.21.1070.01	WT	5.81815	LUSC	60	female	T3	N0	M0	stage iii	0	121.2	-0.208501	-0.420511	quiescent	1	1	0	1	1	0	-1	0	1	1	0	0
TCGA.21.1071.01	WT	4.2647	LUSC	67	male	T2	N0	M0	stage i	1	47.5333	0.818832	-0.0433262	glycolytic	0	0	0	1	0	0	-1	0	0	0	0	0
TCGA.21.1076.01	WT	5.69445	LUSC	54	female	T2	N0	M0	stage i	0	61.7333	-0.0982614	-0.0771824	quiescent	1	1	0	0	0	0	0	0	0	2	1	1
TCGA.21.1077.01	WT	3.35018	LUSC	64	male	T2	N1	M0	stage ii	1	35.2667	0.537264	0.832499	cholesterogenic	0	0	0	0	1	0	-1	0	0	0	0	0
TCGA.21.1078.01	WT	2.69147	LUSC	77	male	T2	N0	M0	stage i	1	15.8	0.409441	-0.791701	glycolytic	0	0	0	0	0	0	0	0	0	0	0	0
TCGA.21.1081.01	WT	2.66828	LUSC	69	male	T2	N1	M0	stage ii	1	9.46667	-0.433971	-0.0532333	quiescent	0	1	1	0	1	0	0	1	1	1	0	0
TCGA.21.1082.01	WT	4.16013	LUSC	61	male	T2	N0	M0	stage i	0	121.467	-0.582497	0.227849	cholesterogenic	1	0	0	0	0	0	-1	-1	1	1	1	1
TCGA.21.1083.01	WT	5.36717	LUSC	75	male	T1	N0	M0	stage i	1	43.8333	0.580541	0.143843	glycolytic	1	1	1	1	1	0	-1	1	2	1	-1	-1
TCGA.21.5782.01	WT	3.86571	LUSC	68	female	T2	N0	M0	stage i	1	32.0667	1.65033	-0.296514	glycolytic	1	1	0	0	0	0	-1	0	0	1	0	0
TCGA.21.5783.01	WT	2.98001	LUSC	76	male	T2	N0	M0	stage i	1	89.3333	0.866945	0.0210714	glycolytic	1	1	1	1	0	0	-1	0	1	1	-1	-1
TCGA.21.5784.01	WT	4.14116	LUSC	80	female	T2	N0	M0	stage i	0	42.2667	0.0868601	-0.244237	glycolytic	1	1	1	1	0	1	0	0	1	1	0	0
TCGA.21.5786.01	WT	3.51411	LUSC	64	male	T2	N0	M0	stage i	0	34.4	1.11637	0.976148	glycolytic	1	1	0	1	1	0	-1	-1	1	1	-1	-1
TCGA.21.5787.01	WT	5.92058	LUSC	65	male	T2	N2	M0	stage iii	1	10.9667	-0.267792	-1.03537	quiescent	1	0	0	1	0	0	-1	-1	1	1	-1	-1
TCGA.21.A5DI.01	WT	3.0296	LUSC	77	male	T1b	N0	M0	stage i	0	32.6333	0.955483	-0.422195	glycolytic	0	1	0	0	0	0	1	1	1	1	0	0
TCGA.22.0940.01	WT	6.1058	LUSC	71	male	T1	N1	M0	stage ii	1	22.3	0.352925	-0.237947	glycolytic	1	0	0	0	0	0	0	0	0	0	-1	-1
TCGA.22.0944.01	WT	3.0504	LUSC	61	male	T2	N0	M0	stage i	1	7.43333	0.817852	2.0457	cholesterogenic	1	0	0	1	0	0	-1	2	0	0	0	0
TCGA.22.1000.01	WT	5.1039	LUSC	76	male	T2	N0	M0	stage i	1	15.1333	-0.175256	-0.408682	quiescent	1	1	0	0	0	0	-1	0	0	0	0	0
TCGA.22.1002.01	WT	4.30926	LUSC	69	male	T1	N0	M0	stage i	1	4.36667	-0.337797	-0.697881	quiescent	1	1	1	0	0	0	-1	0	0	0	0	0
TCGA.22.1005.01	WT	6.24124	LUSC	63	male	T1	N0	M0	stage i	1	65.1	-0.748274	-1.09297	quiescent	0	0	0	0	0	0	0	0	0	0	0	0
TCGA.22.1011.01	WT	4.75677	LUSC	73	male	T2	N0	M0	stage i	1	1.76667	0.980272	0.472881	glycolytic	1	0	0	0	0	0	-1	-1	1	1	0	0
TCGA.22.1012.01	WT	3.75408	LUSC	80	female	T2	N0	M0	stage i	1	14.3	0.421861	0.010319	glycolytic	1	1	0	0	0	0	-1	1	0	1	1	1
TCGA.22.1016.01	WT	4.21915	LUSC	65	male	T2	N0	M0	stage i	1	27.4	-0.437724	-0.245426	quiescent	1	1	0	1	1	0	-1	0	1	1	0	0
TCGA.22.4591.01	WT	3.57643	LUSC	80	male	T3	N2	M0	stage iii	1	20.7667	1.27296	1.59238	cholesterogenic	0	0	0	0	1	0	-1	0	1	1	0	0
TCGA.22.4593.01	WT	2.8892	LUSC	77	male	T2b	N0	M0	stage ii	1	35.5667	0.348472	2.06489	cholesterogenic	1	0	0	1	0	0	-2	0	0	0	0	0
TCGA.22.4594.01	WT	4.90412	LUSC	60	female	T3	N2	M0	stage iii	1	49	-0.3406	0.261289	cholesterogenic	1	1	0	1	0	0	-1	1	1	1	0	0
TCGA.22.4595.01	WT	4.49813	LUSC	57	male	T3	N2	NA	stage iii	1	24.4667	0.437992	0.898206	cholesterogenic	1	1	0	0	1	0	-1	-1	1	1	-1	-1
TCGA.22.4596.01	WT	5.36395	LUSC	69	female	T1b	N0	M0	stage i	1	0.566667	-0.194469	-0.5671	quiescent	0	0	0	1	0	0	-1	0	1	1	-1	-1
TCGA.22.4599.01	WT	5.81543	LUSC	73	female	T2a	N0	M0	stage i	1	38.7	0.79037	1.41223	cholesterogenic	1	1	1	1	0	0	-1	0	0	0	-1	-1
TCGA.22.4604.01	WT	5.20647	LUSC	73	male	T2a	N1	M0	stage ii	1	13.3	0.45712	-0.0536155	glycolytic	1	1	0	1	0	0	-1	-1	0	1	0	0
TCGA.22.4605.01	WT	3.63492	LUSC	78	female	T2	N0	M0	stage i	1	32.4667	0.286366	0.0557233	glycolytic	1	0	0	0	0	0	-1	1	-1	1	1	1
TCGA.22.4607.01	WT	3.62538	LUSC	75	male	T2a	N0	M0	stage i	1	19.5667	0.584371	0.0813266	glycolytic	1	0	0	0	0	0	-1	0	0	0	-1	-1
TCGA.22.4613.01	WT	4.94806	LUSC	73	female	T1b	N0	M0	stage i	1	11.9333	0.445554	0.305307	glycolytic	1	1	1	1	0	0	-1	1	1	1	0	0
TCGA.22.5471.01	WT	5.68408	LUSC	75	male	T2	N0	M0	stage i	0	61.5	0.189668	0.527064	cholesterogenic	1	1	0	1	1	1	0	0	0	0	-1	-1
TCGA.22.5472.01	WT	3.58719	LUSC	67	male	T2a	N0	M0	stage i	1	65.8333	-0.200772	-0.71925	quiescent	1	1	0	1	0	1	-1	0	1	1	0	0
TCGA.22.5473.01	WT	3.64954	LUSC	78	male	T3	N0	M0	not reported	1	64.4333	1.17054	0.765453	glycolytic	1	1	1	1	1	1	-1	0	1	1	0	0
TCGA.22.5474.01	WT	6.14238	LUSC	74	male	T2a	N0	M0	stage i	1	14.8333	0.444371	0.577789	cholesterogenic	1	0	0	0	0	0	1	1	1	1	0	0
TCGA.22.5477.01	WT	3.95356	LUSC	65	male	T1	N0	M0	stage i	1	44.8667	0.674678	1.0233	cholesterogenic	1	1	1	0	0	0	-1	-1	1	-1	0	1
TCGA.22.5478.01	WT	3.99572	LUSC	79	male	T2a	N0	M0	stage i	1	0.8	1.09947	0.427311	glycolytic	1	0	1	0	0	0	-1	0	1	1	-1	-1
TCGA.22.5479.01	WT	4.34012	LUSC	64	male	T2	N0	M0	stage i	1	87.5	0.246633	0.955297	cholesterogenic	1	1	1	1	0	0	0	0	1	1	-1	-1
TCGA.22.5480.01	WT	5.51567	LUSC	66	female	T1b	N0	M0	stage i	1	72.3333	-0.488457	-0.243807	quiescent	1	1	0	0	0	0	-1	0	0	0	0	0
TCGA.22.5481.01	WT	5.01691	LUSC	72	female	T2	N1	M0	stage ii	1	80.3	0.0316677	-0.241277	glycolytic	1	1	1	1	0	0	-1	-1	1	2	-1	0
TCGA.22.5482.01	WT	2.998	LUSC	81	male	T2a	N0	M0	stage i	1	11.9	1.01063	0.629393	glycolytic	1	0	1	1	0	1	0	0	1	1	1	1
TCGA.22.5483.01	WT	4.40202	LUSC	74	male	T1a	N1	M0	stage ii	1	19.1	0.0519508	1.36021	cholesterogenic	1	0	0	0	0	0	-1	1	1	1	1	1
TCGA.22.5485.01	WT	3.44143	LUSC	58	female	T1a	N0	M0	stage i	1	30.5333	0.77097	0.145961	glycolytic	1	0	0	0	0	0	0	-1	1	1	0	0
TCGA.22.5489.01	WT	5.65193	LUSC	64	male	T1b	N0	M0	stage i	1	63.7333	-0.210528	0.369318	cholesterogenic	1	1	1	0	0	0	-1	1	1	1	0	0
TCGA.22.5491.01	WT	3.47578	LUSC	74	male	T1a	N0	M0	stage i	1	57.1	0.348488	1.14196	cholesterogenic	1	1	0	1	1	0	-1	1	0	0	0	0
TCGA.22.5492.01	WT	5.32197	LUSC	73	female	T2a	N2	M0	stage iii	1	16.8667	0.536371	0.00305275	glycolytic	1	0	0	0	0	0	-1	0	1	1	-1	-1
TCGA.22.A5C4.01	WT	3.72702	LUSC	70	male	T2b	N0	M0	stage ii	0	22.3667	0.81674	0.411364	glycolytic	1	0	0	1	0	1	-1	0	1	1	0	0
TCGA.33.4532.01	WT	3.01003	LUSC	68	male	T2	N0	M0	stage i	1	130.8	1.36983	0.173011	glycolytic	1	1	0	0	1	0	1	1	1	1	0	-1
TCGA.33.4533.01	WT	3.46636	LUSC	76	female	T2	N0	M0	stage i	0	135.6	0.309048	-0.150781	glycolytic	1	1	0	1	0	0	0	-1	1	1	1	1
TCGA.33.4538.01	WT	3.81418	LUSC	66	male	T2	N2	M0	stage iii	1	99.3	0.18471	0.30122	cholesterogenic	1	0	1	0	0	0	1	2	0	0	0	0
TCGA.33.4547.01	WT	3.54712	LUSC	68	male	T2	N0	M0	stage i	0	80.6333	0.39109	1.337	cholesterogenic	1	1	0	1	1	0	-1	0	0	0	1	1
TCGA.33.4566.01	WT	5.43103	LUSC	40	male	T2	N0	M0	stage i	1	176.233	0.226994	-0.529659	glycolytic	1	1	1	1	0	0	0	1	1	1	0	0
TCGA.33.4582.01	WT	3.51751	LUSC	55	male	T1	N0	M0	stage i	1	104.967	1.2104	0.437039	glycolytic	1	1	0	1	1	0	-1	1	-1	1	-1	-1
TCGA.33.4583.01	WT	4.13996	LUSC	73	male	T1	N0	M0	stage i	1	153.367	0.965599	1.15458	cholesterogenic	1	1	0	1	0	0	-1	1	1	1	-1	-1
TCGA.33.4586.01	WT	2.78897	LUSC	57	male	T2	N2	M0	stage iii	1	14.2667	1.04106	0.476447	glycolytic	1	1	1	0	0	0	-1	0	-1	1	0	0
TCGA.33.4587.01	WT	3.74041	LUSC	63	female	T2	N0	MX	stage i	1	55.2	0.556791	0.225018	glycolytic	1	1	0	1	1	0	-1	1	1	1	1	1
TCGA.33.4589.01	WT	5.61113	LUSC	62	female	T2	N1	M0	stage ii	1	1.56667	1.0403	0.411683	glycolytic	0	0	0	0	0	0	0	0	1	1	1	1
TCGA.33.6737.01	WT	3.54215	LUSC	71	male	T2	N2	M0	stage iii	1	20.0333	0.142016	-0.22749	glycolytic	1	0	0	1	0	0	0	0	1	1	0	0
TCGA.33.6738.01	WT	3.3744	LUSC	80	male	T1	N2	MX	stage iii	0	64.2333	0.603315	0.523995	glycolytic	0	1	0	0	0	0	-1	1	-1	-1	0	1
TCGA.33.A4WN.01	WT	3.51056	LUSC	60	male	T2a	N0	MX	stage i	1	4.76667	0.631887	1.20827	cholesterogenic	1	1	0	1	0	0	0	0	0	0	0	0
TCGA.33.A5GW.01	WT	2.40689	LUSC	67	male	T1a	N1	MX	stage ii	1	0.3	0.470091	0.20059	glycolytic	1	1	0	0	0	0	-1	0	0	0	0	0
TCGA.33.AAS8.01	WT	2.87807	LUSC	59	female	T1	N0	MX	stage i	1	37.1333	0.701186	0.896289	cholesterogenic	1	1	0	0	1	0	-1	0	-1	0	1	1
TCGA.33.AASB.01	WT	2.39441	LUSC	66	male	T2	N0	MX	stage i	1	7.03333	0.280506	0.417452	cholesterogenic	1	1	0	0	1	0	-1	0	1	1	-1	-1
TCGA.33.AASD.01	WT	3.49414	LUSC	83	male	T1	N0	MX	stage i	1	112.533	0.921332	0.862332	glycolytic	0	1	1	1	0	1	1	1	1	1	0	0
TCGA.33.AASI.01	WT	4.95141	LUSC	65	female	T2	N1	MX	stage ii	1	44.8	-0.633019	-1.44177	quiescent	1	1	0	1	0	0	0	0	1	1	-1	-1
TCGA.33.AASJ.01	WT	3.63737	LUSC	60	male	T2	N0	MX	stage i	1	120	0.360312	1.17309	cholesterogenic	1	1	0	0	1	0	-1	2	1	2	0	0
TCGA.33.AASL.01	WT	4.18134	LUSC	57	female	T1	N0	MX	stage i	1	27.5333	0.0499937	0.263347	cholesterogenic	1	0	1	1	0	0	-1	0	0	1	-1	-1
TCGA.34.2596.01	WT	4.17055	LUSC	70	male	T2	N1	M0	stage ii	1	2.66667	0.618166	-0.104063	glycolytic	1	1	0	0	0	0	1	1	1	0	-1	-1
TCGA.34.2600.01	WT	2.98061	LUSC	76	female	T1	N0	M0	stage i	1	62.4667	-0.606699	-0.511935	quiescent	1	1	1	0	0	0	-1	1	1	-1	0	0
TCGA.34.2608.01	WT	4.51046	LUSC	84	male	T2	N0	M0	stage i	1	33.3333	-0.230282	-0.0515768	quiescent	1	1	0	1	0	0	-1	0	0	0	-1	0
TCGA.34.5231.01	WT	4.25879	LUSC	72	male	T1	N0	M0	stage i	1	66.1333	-0.00353824	-0.00919534	quiescent	0	1	1	1	1	0	-1	0	1	1	-1	-1
TCGA.34.5232.01	WT	5.11101	LUSC	75	female	T1	N1	M0	stage ii	0	82.3667	0.584578	0.894708	cholesterogenic	1	1	1	1	0	0	0	0	1	1	0	0
TCGA.34.5234.01	WT	4.7623	LUSC	71	female	T1	N0	M0	stage i	0	75.7	-0.583397	-0.552267	quiescent	0	1	1	0	0	0	0	0	0	0	0	0
TCGA.34.5236.01	WT	3.45776	LUSC	60	male	T3	N0	M0	stage ii	1	9.2	0.778739	0.90639	cholesterogenic	1	1	1	1	1	1	0	1	2	0	0	0
TCGA.34.5239.01	WT	5.33171	LUSC	75	male	T4	N0	M0	stage iii	0	61.1333	-0.400165	-0.722456	quiescent	1	1	0	0	0	0	0	0	1	1	0	0
TCGA.34.5240.01	WT	3.4463	LUSC	73	female	T2	N1	M0	stage ii	0	51.3667	0.177449	1.19832	cholesterogenic	1	1	0	0	0	0	-2	1	0	0	0	0
TCGA.34.5241.01	WT	4.58667	LUSC	79	male	T2	N0	M0	stage i	1	17.1667	0.909484	1.27004	cholesterogenic	1	1	0	0	0	1	1	1	1	1	0	0
TCGA.34.5927.01	WT	3.48553	LUSC	70	female	T1	N0	M0	stage i	0	45.3667	0.282817	0.353178	cholesterogenic	1	1	0	1	0	0	0	0	0	0	0	0
TCGA.34.5928.01	WT	4.12306	LUSC	83	female	T2	N1	M0	stage ii	0	39.8667	1.00408	-0.230397	glycolytic	1	1	1	0	0	0	0	0	1	1	-1	-1
TCGA.34.5929.01	WT	4.04335	LUSC	78	female	T2	N0	M0	stage i	1	5.03333	0.336717	0.492803	cholesterogenic	1	1	1	1	1	0	0	0	0	0	0	0
TCGA.34.7107.01	WT	4.21803	LUSC	70	male	T2a	N0	M0	stage ii	1	1.13333	0.0280203	-0.0432407	glycolytic	1	1	0	1	0	1	0	2	0	0	1	1
TCGA.34.8454.01	WT	5.33944	LUSC	62	female	T3	N1	M0	stage iii	0	39.3333	0.485398	0.136642	glycolytic	1	1	0	1	1	0	-1	0	2	1	0	0
TCGA.34.8455.01	WT	4.00112	LUSC	67	male	T4	N0	M1a	stage iv	1	4.1	-0.0284366	0.158478	cholesterogenic	1	1	1	0	1	0	-1	1	1	1	-1	-1
TCGA.34.8456.01	WT	3.56206	LUSC	71	female	T2a	N1	M0	stage ii	0	26.8	0.236887	-0.0606994	glycolytic	0	0	1	0	0	0	-1	0	0	0	0	-1
TCGA.34.A5IX.01	WT	3.2204	LUSC	80	male	T3	N0	M0	stage ii	0	34.3667	0.109512	0.215986	cholesterogenic	1	1	0	1	0	0	-1	1	-1	2	0	0
TCGA.35.3615.01	WT	3.70918	LUAD	57	male	T2	N0	M0	stage i	0	0.466667	-1.26564	-0.901742	quiescent	0	1	0	0	0	0	0	0	0	0	-2	-2
TCGA.35.4122.01	WT	5.32701	LUAD	69	male	T1	N0	M0	stage i	0	7.5	0.806049	-0.0130377	glycolytic	1	0	1	0	0	0	-1	0	1	1	0	0
TCGA.35.4123.01	WT	5.86769	LUAD	38	male	T1	N0	M0	stage i	0	6.06667	0.762584	-0.245984	glycolytic	1	1	1	0	0	0	-1	0	1	1	-1	-1
TCGA.35.5375.01	WT	4.80921	LUAD	61	male	T2	N2	M0	stage iii	0	8.8	0.10313	-0.476094	glycolytic	1	1	0	0	1	0	1	1	1	1	1	-1
TCGA.37.3783.01	WT	4.92594	LUSC	51	male	T3	N2	M0	stage iii	0	4.06667	0.17112	1.18752	cholesterogenic	1	1	1	1	0	0	-1	0	0	1	1	1
TCGA.37.3789.01	WT	4.90911	LUSC	65	male	T2	N0	NA	stage i	0	0.433333	0.764683	0.451062	glycolytic	1	0	0	1	0	0	-1	0	1	1	0	0
TCGA.37.3792.01	WT	6.17707	LUSC	69	male	T2	N0	M0	stage i	0	0.4	0.210275	0.0449511	glycolytic	1	1	0	1	0	0	-1	1	-1	-1	0	0
TCGA.37.4129.01	WT	2.40248	LUSC	52	female	T1b	N0	M0	stage i	0	8.06667	-1.34662	-0.499687	quiescent	0	0	0	0	0	0	0	0	0	0	0	0
TCGA.37.4130.01	WT	6.0657	LUSC	56	male	T1b	N0	M0	stage i	0	8.23333	-1.14021	-0.555371	quiescent	1	1	1	1	0	1	-1	1	1	-1	1	0
TCGA.37.4132.01	WT	5.10655	LUSC	61	female	T2	N0	M1	stage iv	0	7.56667	0.598966	-0.195358	glycolytic	1	1	1	0	0	0	-1	0	1	1	0	0
TCGA.37.4133.01	WT	4.24876	LUSC	63	male	T4	N0	M0	stage iii	0	7.93333	0.591022	1.49696	cholesterogenic	1	1	0	1	0	0	-1	0	-1	1	-1	-1
TCGA.37.4135.01	WT	3.67704	LUSC	68	male	T2a	N0	M0	stage i	0	6.9	0.718731	0.868143	cholesterogenic	1	0	1	0	0	0	-1	0	-1	-1	1	1
TCGA.37.4141.01	WT	4.80137	LUSC	65	female	T1b	N0	M0	stage i	0	0.4	-0.0381562	0.342192	cholesterogenic	1	1	0	0	0	0	-1	-1	-1	-1	1	1
TCGA.37.5819.01	WT	4.11189	LUSC	64	male	T2	N2	M0	stage iii	0	3.43333	-0.235088	0.589363	cholesterogenic	1	1	0	1	0	1	-1	0	1	1	1	1
TCGA.37.A5EL.01	WT	3.61165	LUSC	53	male	T3	N0	M0	stage ii	1	38.1	0.72729	0.193069	glycolytic	1	1	0	0	1	0	-1	1	1	1	-1	-1
TCGA.37.A5EM.01	WT	4.69702	LUSC	49	male	T2	N0	M0	stage ii	0	28.9	-0.240118	0.127499	cholesterogenic	NA	NA	NA	NA	NA	NA	NA	NA	NA	NA	NA	NA
TCGA.37.A5EN.01	WT	4.14748	LUSC	59	male	T4	N2	M0	stage iii	0	22	-0.509201	0.106224	cholesterogenic	1	1	1	1	1	0	-1	-1	0	0	0	0
TCGA.38.4625.01	WT	5.10487	LUAD	66	female	T2a	N0	M0	stage i	0	99.1	-0.165708	0.0488614	cholesterogenic	0	1	0	1	1	0	-1	-1	1	1	-1	2
TCGA.38.4626.01	WT	4.36671	LUAD	57	female	T2b	N0	M0	not reported	0	122.467	-1.17882	0.258015	cholesterogenic	0	0	0	0	0	0	0	0	0	0	0	0
TCGA.38.4630.01	WT	4.27366	LUAD	75	female	T2	N0	M0	stage i	1	35.7667	-0.321283	0.440733	cholesterogenic	1	0	0	0	0	0	-1	1	0	0	1	0
TCGA.38.4631.01	WT	4.00907	LUAD	72	female	T2	N0	M0	stage i	1	11.8	0.394598	0.282035	glycolytic	0	1	0	1	0	0	-1	0	1	1	-1	-1
TCGA.38.4632.01	WT	4.51219	LUAD	42	male	T2	N1	M1	stage iv	1	45.2333	-0.00144985	0.942129	cholesterogenic	1	1	1	1	0	0	-1	1	1	1	-1	-1
TCGA.38.7271.01	WT	5.82206	LUAD	72	female	T1	N0	M0	stage i	1	26.6667	-1.30609	-0.588374	quiescent	0	1	0	0	0	0	0	0	0	0	0	0
TCGA.38.A44F.01	WT	5.19485	LUAD	80	male	T2a	N0	M0	stage i	0	4.43333	-0.306127	-0.873245	quiescent	0	0	0	0	0	0	0	0	0	0	0	0
TCGA.39.5011.01	WT	6.1502	LUSC	70	female	T1b	N0	M0	stage i	0	135.1	0.17472	-0.132282	glycolytic	1	1	1	1	0	1	1	1	-1	2	0	0
TCGA.39.5016.01	WT	5.47806	LUSC	44	male	T2a	N1	M0	stage ii	0	128.333	-0.429333	0.306919	cholesterogenic	1	1	1	0	1	0	-1	1	1	1	-1	-1
TCGA.39.5019.01	WT	3.91435	LUSC	70	male	T2a	N0	M0	stage i	0	112.9	0.673936	0.287286	glycolytic	1	1	0	0	1	0	0	1	1	1	1	1
TCGA.39.5021.01	WT	5.02405	LUSC	70	male	T2a	N0	M0	stage i	1	69.5333	0.326216	0.541545	cholesterogenic	1	1	0	0	0	0	0	0	0	0	-1	-1
TCGA.39.5022.01	WT	6.78911	LUSC	76	male	T2a	N0	M0	stage i	1	55.9667	0.401609	-0.274464	glycolytic	1	0	0	0	0	0	0	0	1	1	0	0
TCGA.39.5024.01	WT	4.15085	LUSC	65	female	T2a	N2	M0	stage iii	0	83.6667	1.22965	0.88116	glycolytic	1	1	0	1	0	0	-1	0	0	1	0	0
TCGA.39.5028.01	WT	4.41241	LUSC	75	male	T4	N1	M0	stage iii	1	1.73333	-0.0700134	-0.758331	quiescent	1	0	0	1	0	0	0	0	1	1	-1	0
TCGA.39.5029.01	WT	5.4357	LUSC	67	male	T1b	N2	M0	stage iii	1	24.6667	1.36565	0.955005	glycolytic	1	1	0	0	0	0	-1	1	1	1	0	0
TCGA.39.5030.01	WT	6.30596	LUSC	81	female	T2a	N2	M0	stage iii	1	1.96667	-0.231085	0.188135	cholesterogenic	0	0	0	0	0	0	-1	0	0	0	0	0
TCGA.39.5031.01	WT	4.32424	LUSC	76	female	T1a	N0	M0	stage i	1	61.3667	0.43593	0.505539	cholesterogenic	1	1	0	0	0	0	0	0	0	1	0	0
TCGA.39.5034.01	WT	4.52548	LUSC	73	female	T3	N0	M0	stage ii	1	36.9	0.492508	1.56746	cholesterogenic	1	1	0	1	0	0	-1	0	1	1	-2	-1
TCGA.39.5035.01	WT	5.85962	LUSC	72	female	T1b	N0	M0	stage i	0	69.3333	0.346684	-1.09079	glycolytic	1	1	0	0	0	0	-1	1	1	1	0	0
TCGA.39.5036.01	WT	3.98322	LUSC	73	male	T2	N0	M0	stage i	0	72.1667	1.15633	1.02367	glycolytic	1	0	0	1	0	0	0	1	0	-2	0	0
TCGA.39.5037.01	WT	2.09873	LUSC	65	male	T1b	N1	M0	stage ii	0	56.3333	0.379896	1.24699	cholesterogenic	1	1	0	0	1	0	0	1	-1	1	-1	-1
TCGA.39.5039.01	WT	3.65021	LUSC	76	male	T2b	N0	M0	stage ii	1	18.1333	0.547244	0.758883	cholesterogenic	0	1	1	1	0	0	0	0	0	0	-1	-1
TCGA.39.5040.01	WT	3.85501	LUSC	59	male	T2a	N2	M0	stage iii	1	17.3	-0.588733	-0.245432	quiescent	0	1	1	1	1	0	-1	1	1	1	0	0
TCGA.43.2576.01	WT	4.85118	LUSC	62	female	T2	N2	M0	stage iii	0	40.7667	-0.309303	0.28435	cholesterogenic	1	1	0	1	0	0	-1	0	-1	1	0	0
TCGA.43.2578.01	WT	4.30371	LUSC	59	female	T1	N0	M0	stage i	1	22.8	0.42923	-0.278372	glycolytic	0	1	1	1	1	0	1	-1	1	1	1	1
TCGA.43.2581.01	WT	4.98103	LUSC	47	female	T3	N1	M0	stage iii	0	39.2	0.0161949	-0.278956	glycolytic	1	1	1	0	0	0	-1	1	1	1	-1	-1
TCGA.43.3394.01	WT	2.95603	LUSC	52	male	T2a	N0	M0	stage i	1	39.6667	0.884199	1.24612	cholesterogenic	1	1	0	0	0	0	-1	1	-1	1	0	0
TCGA.43.3920.01	WT	4.59562	LUSC	71	male	T2	N0	M0	stage i	0	33.5667	0.463927	0.473785	cholesterogenic	1	1	1	1	0	0	0	1	1	1	1	1
TCGA.43.5668.01	WT	6.03846	LUSC	78	male	T1b	N1	M0	stage ii	1	18.6333	-0.908413	0.835307	cholesterogenic	1	0	1	1	0	0	-1	1	1	1	-2	0
TCGA.43.5670.01	WT	2.896	LUSC	70	male	T2b	N0	M0	stage ii	0	28.3	0.172577	0.603174	cholesterogenic	1	1	0	0	0	0	-1	1	1	2	0	0
TCGA.43.6143.01	WT	3.8401	LUSC	70	male	T2	N0	M0	stage i	0	23.3	0.0129492	0.541693	cholesterogenic	1	1	1	0	1	0	-1	1	1	1	-1	-1
TCGA.43.6647.01	WT	4.40976	LUSC	69	female	T2b	N1	MX	stage ii	0	25.2333	0.574914	-0.543474	glycolytic	1	1	0	0	0	0	0	0	1	1	0	0
TCGA.43.6770.01	WT	3.2479	LUSC	59	female	T2a	N0	MX	stage i	0	21.7667	0.654364	0.488964	glycolytic	1	1	1	0	0	0	0	0	-1	-1	-1	1
TCGA.43.6771.01	WT	4.1541	LUSC	85	male	T2	N0	MX	stage i	1	5.53333	1.23908	0.971178	glycolytic	0	0	0	0	0	0	0	0	-1	-1	0	0
TCGA.43.6773.01	WT	5.31972	LUSC	76	male	T2	N1	MX	stage ii	1	3.86667	-0.345725	-0.431774	quiescent	1	0	0	0	0	0	0	0	0	0	0	0
TCGA.43.7656.01	WT	5.1843	LUSC	71	male	T1b	N0	MX	stage i	0	19.8667	-0.153063	-0.266135	quiescent	1	1	0	0	1	0	-1	0	0	0	0	0
TCGA.43.7657.01	WT	3.00497	LUSC	68	female	T1	N0	MX	stage i	0	7.86667	0.78796	-0.11172	glycolytic	0	1	0	0	0	0	1	-1	1	1	0	0
TCGA.43.7658.01	WT	5.16884	LUSC	75	female	T1	N0	M0	stage i	1	79.2667	-0.377651	1.29591	cholesterogenic	1	1	0	0	1	0	-1	0	2	1	0	-1
TCGA.43.8115.01	WT	5.28377	LUSC	72	female	T2a	N1	MX	stage ii	0	13.5667	0.0512507	0.0395184	glycolytic	1	1	0	1	0	0	-1	-1	0	0	-1	-1
TCGA.43.8116.01	WT	4.35008	LUSC	73	male	T1b	N0	M0	stage i	0	11.9333	-0.0333648	0.757666	cholesterogenic	1	1	1	1	0	0	-1	0	0	0	0	0
TCGA.43.8118.01	WT	3.84977	LUSC	55	female	T1b	N0	M0	stage i	1	2.96667	0.109813	0.303818	cholesterogenic	1	1	0	1	1	0	0	0	0	1	-1	1
TCGA.43.A474.01	WT	2.17388	LUSC	66	male	T2b	N0	M0	stage ii	0	11.7667	1.06592	0.625831	glycolytic	1	1	0	1	1	0	-1	1	0	1	0	0
TCGA.43.A475.01	WT	6.58647	LUSC	67	female	T3	N0	M0	stage ii	0	9.86667	-0.336151	0.343311	cholesterogenic	1	1	0	0	0	0	-1	0	1	1	0	0
TCGA.43.A56V.01	WT	3.24285	LUSC	61	male	T2a	N2	M0	stage iii	0	12.2	0.624699	0.723355	cholesterogenic	1	0	0	1	1	0	-1	0	1	1	0	0
TCGA.44.2655.01	WT	3.78413	LUAD	65	female	T1	N0	M0	stage i	0	44.1333	-0.700032	-0.385839	quiescent	0	0	1	0	1	0	0	0	0	0	0	0
TCGA.44.2656.01	WT	6.21256	LUAD	59	male	T2	N0	M0	stage i	0	47.6333	-0.0343635	-0.20261	quiescent	1	0	1	1	0	0	-1	-1	1	1	-1	-1
TCGA.44.2657.01	WT	6.00237	LUAD	74	female	T2	NX	M0	stage i	0	45.0333	-0.540442	-0.900874	quiescent	0	0	1	0	0	0	-1	1	-1	1	0	0
TCGA.44.2659.01	WT	5.10428	LUAD	65	female	T1	N1	M0	stage ii	0	45.5667	-0.721357	-0.653856	quiescent	1	1	0	0	0	0	-1	-1	0	0	-1	-1
TCGA.44.2662.01	WT	4.09385	LUAD	65	male	T2	N0	M0	stage i	0	42.6667	0.774057	0.319079	glycolytic	1	1	1	1	0	0	-1	0	0	0	-1	0
TCGA.44.2665.01	WT	3.98598	LUAD	55	female	T2	N1	M0	stage ii	0	43.3667	0.0268537	-0.929543	glycolytic	0	0	0	0	0	0	-1	0	1	1	0	0
TCGA.44.2666.01	WT	3.80383	LUAD	43	male	T2	N0	M0	stage i	1	3.23333	-0.767182	-0.0718047	quiescent	0	0	0	0	0	0	0	0	0	0	-1	-1
TCGA.44.2668.01	WT	5.39216	LUAD	51	male	T2	N0	M0	stage i	1	25.3667	0.783599	-0.811356	glycolytic	1	0	0	1	0	0	-1	1	1	1	-1	-1
TCGA.44.3396.01	WT	5.32205	LUAD	74	female	T2	N2	M0	stage iii	0	37.6667	0.0146723	-0.639881	glycolytic	1	0	0	0	0	0	-2	0	0	1	0	0
TCGA.44.3398.01	WT	4.32435	LUAD	77	female	T1b	N0	M0	stage i	0	38.7667	0.525481	-0.568651	glycolytic	0	0	0	0	0	0	0	0	0	0	0	0
TCGA.44.3917.01	WT	4.43725	LUAD	33	female	T2	N0	M0	stage i	0	39.4333	-0.75299	-0.162819	quiescent	1	1	0	0	0	1	-1	0	1	1	-1	-1
TCGA.44.3918.01	WT	6.16009	LUAD	60	female	T1	N0	M0	stage i	0	34.5333	-0.432237	-0.978289	quiescent	1	1	1	1	1	0	-1	1	2	2	-1	-1
TCGA.44.3919.01	WT	5.55521	LUAD	71	female	T1	N0	M0	stage i	1	34.2	0.0472368	-0.712583	glycolytic	0	0	0	0	0	0	-1	0	1	1	0	0
TCGA.44.4112.01	WT	3.90813	LUAD	60	female	T2a	N0	M0	stage i	1	26.9333	0.584614	-0.44588	glycolytic	0	1	1	1	0	0	0	0	0	0	0	-1
TCGA.44.5643.01	WT	4.56698	LUAD	53	male	T2b	N2	M0	stage iii	0	33.7667	-0.287038	0.650215	cholesterogenic	0	1	0	1	0	0	-1	0	0	0	0	0
TCGA.44.5644.01	WT	3.01007	LUAD	51	female	T2a	N0	NA	stage i	0	28.7667	-0.467937	-0.64595	quiescent	1	1	1	1	0	0	0	1	1	1	-1	-1
TCGA.44.6145.01	WT	6.06822	LUAD	62	female	T1	N0	M0	stage i	0	19.8333	0.049808	-0.797224	glycolytic	1	0	0	1	0	0	0	0	-1	-1	0	0
TCGA.44.6146.01	WT	3.26509	LUAD	64	male	T3	N0	M0	stage ii	0	24.2667	-0.905779	0.421668	cholesterogenic	0	0	0	0	0	0	0	0	0	0	0	0
TCGA.44.6148.01	WT	3.9615	LUAD	60	male	T1b	N0	M0	stage i	0	23.4667	-1.02186	-1.17068	quiescent	0	0	0	0	0	0	1	0	0	0	0	0
TCGA.44.6774.01	WT	4.08951	LUAD	56	female	T1	N2	M0	stage iii	0	21.9333	-0.928881	-1.0896	quiescent	1	0	0	1	0	0	0	0	2	0	-1	-1
TCGA.44.6775.01	WT	4.43697	LUAD	72	female	T2a	N0	MX	stage i	0	23.5	-0.230285	0.330654	cholesterogenic	1	1	0	1	0	0	-1	0	-1	1	-1	-1
TCGA.44.6776.01	WT	3.16861	LUAD	60	female	T1	N0	MX	stage i	0	87.2	-1.09046	-0.137788	quiescent	0	1	0	0	0	0	0	0	0	0	0	-1
TCGA.44.6777.01	WT	5.09879	LUAD	85	female	T2	NX	MX	stage i	1	32.9	0.506003	-1.20642	glycolytic	1	1	0	1	0	0	-1	0	1	1	-1	-1
TCGA.44.6778.01	WT	6.43136	LUAD	59	male	T1	N0	MX	stage i	0	62.1333	-0.774888	-0.421922	quiescent	1	1	0	1	0	0	-1	1	1	1	-1	-1
TCGA.44.6779.01	WT	5.81208	LUAD	50	female	T2	N1	MX	stage ii	1	16.6667	0.192684	-1.17001	glycolytic	1	1	0	1	0	0	-1	0	1	1	-1	-1
TCGA.44.7659.01	WT	3.96032	LUAD	70	male	T1b	N0	MX	stage i	0	23.0333	-1.20181	-0.665952	quiescent	0	1	0	0	0	0	0	0	0	0	-1	-1
TCGA.44.7660.01	WT	4.06146	LUAD	72	male	T2	N0	MX	stage i	0	19.7333	-0.146678	-0.00311759	quiescent	1	1	1	0	0	0	-1	0	-1	-1	0	0
TCGA.44.7661.01	WT	5.11537	LUAD	69	female	T2a	N0	M0	stage i	1	18.5667	0.560635	-0.644657	glycolytic	1	1	1	0	0	0	-2	0	0	0	0	0
TCGA.44.7662.01	WT	4.80042	LUAD	61	male	T2a	N0	MX	stage i	0	7.26667	-0.158694	0.127858	cholesterogenic	1	1	1	1	1	0	-1	1	1	1	0	0
TCGA.44.7667.01	WT	3.53926	LUAD	49	female	T3	N0	MX	stage ii	0	36.5667	-0.426846	0.0587106	cholesterogenic	1	1	0	1	0	0	-1	0	2	1	1	-2
TCGA.44.7669.01	WT	4.95041	LUAD	59	male	T1b	N1	MX	stage ii	1	19.1333	0.114761	0.490749	cholesterogenic	0	1	0	1	0	0	0	1	1	1	0	0
TCGA.44.7670.01	WT	3.96558	LUAD	47	female	T1b	N1	M0	stage ii	0	29.4	-0.564813	0.01548	cholesterogenic	1	1	1	1	0	1	-1	2	1	1	-1	-1
TCGA.44.7671.01	WT	3.01352	LUAD	64	male	T2a	N0	M0	stage i	0	29.6333	-0.566735	-0.113344	quiescent	0	1	1	0	0	0	0	0	1	1	0	0
TCGA.44.7672.01	WT	5.55985	LUAD	52	female	T1b	N0	M0	stage i	0	23.9667	-0.17065	0.164343	cholesterogenic	0	0	0	1	0	1	0	0	1	1	0	0
TCGA.44.8117.01	WT	3.83708	LUAD	54	female	T2a	N0	M0	stage i	0	12.8333	-0.559182	0.372953	cholesterogenic	1	1	0	1	0	0	-1	-1	0	0	-1	-1
TCGA.44.8119.01	WT	4.52336	LUAD	73	male	T3	N0	M0	stage ii	0	9.5	-0.182349	-0.0708141	quiescent	0	1	1	1	0	1	-1	-1	1	1	0	0
TCGA.44.8120.01	WT	3.52558	LUAD	58	male	T2a	N0	M0	stage i	0	8.66667	-0.421528	0.108362	cholesterogenic	1	1	1	1	0	0	-1	0	1	1	-1	-1
TCGA.44.A479.01	WT	6.10937	LUAD	73	female	T2	N0	MX	stage i	0	16.2	-1.15276	-0.257901	quiescent	1	1	0	1	0	0	0	0	1	0	0	0
TCGA.44.A47A.01	WT	4.54198	LUAD	78	female	T2a	N0	MX	stage i	0	15.5333	-0.640521	-0.651932	quiescent	0	0	0	0	0	0	0	1	0	0	0	0
TCGA.44.A47B.01	WT	4.32546	LUAD	79	male	T2a	N0	M0	stage i	0	9.56667	-0.544293	-0.626114	quiescent	0	0	0	0	0	0	-1	0	1	1	0	0
TCGA.44.A47G.01	WT	5.60205	LUAD	73	female	T1	N0	M0	stage i	0	11.7	-0.252349	-1.3145	quiescent	1	0	0	0	0	0	0	1	0	0	0	0
TCGA.44.A4SS.01	WT	5.60924	LUAD	73	male	T1b	N0	M0	stage i	0	13.8333	-0.438502	-0.290151	quiescent	1	1	0	0	0	0	0	1	0	0	0	0
TCGA.46.3765.01	WT	4.16755	LUSC	59	female	T1	N0	M0	stage i	0	13.5	0.548105	1.59991	cholesterogenic	1	1	0	1	1	0	-1	2	0	0	-1	-1
TCGA.46.3767.01	WT	4.37319	LUSC	76	male	T1a	N0	M0	stage i	0	13.2	0.486957	-0.721056	glycolytic	1	1	0	0	0	0	0	0	0	1	0	0
TCGA.46.3768.01	WT	3.33772	LUSC	58	male	T3	N1	M0	stage iii	1	9.96667	0.00169323	0.482436	cholesterogenic	1	0	1	0	0	0	-1	1	1	1	1	1
TCGA.46.6025.01	WT	3.87998	LUSC	71	male	T2b	N1	M0	stage ii	0	10.8	1.14498	-0.356798	glycolytic	1	1	1	0	0	0	-1	1	-1	1	-1	-1
TCGA.46.6026.01	WT	2.80964	LUSC	81	male	T2a	N1	M0	stage ii	0	14.1	-0.634617	-0.621272	quiescent	1	1	0	0	0	0	-1	0	0	0	1	1
TCGA.49.4486.01	WT	2.85319	LUAD	72	male	T1	N0	M0	stage i	1	77.2667	-1.04964	-0.447931	quiescent	0	1	1	0	0	0	0	0	0	1	-1	-1
TCGA.49.4487.01	WT	5.30059	LUAD	72	female	T1	N0	M0	stage i	1	28.5	-0.275037	-0.159375	quiescent	1	0	0	1	0	0	0	0	-1	-1	0	-1
TCGA.49.4488.01	WT	4.49728	LUAD	74	female	T1	N0	MX	stage i	1	28.9667	0.185466	0.312096	cholesterogenic	0	1	1	1	0	0	0	0	1	1	-1	-1
TCGA.49.4505.01	WT	4.98864	LUAD	61	female	T2	N1	M0	stage ii	1	14.2667	0.391487	-1.21919	glycolytic	1	1	1	1	0	0	-1	1	1	1	-1	-1
TCGA.49.4506.01	WT	4.55138	LUAD	68	female	T2	N1	M0	stage ii	1	33.3	-0.0341561	-0.830241	quiescent	0	1	0	1	0	0	0	0	0	0	0	0
TCGA.49.4507.01	WT	5.57097	LUAD	73	female	T3	N1	M0	stage iii	1	8.93333	-0.0672759	-1.70191	quiescent	0	0	0	0	0	0	-1	1	0	2	-1	-1
TCGA.49.4510.01	WT	3.39709	LUAD	51	female	T2	N1	M0	stage ii	1	29.8667	-0.79553	-1.67293	quiescent	0	0	0	0	0	0	-1	1	1	1	-1	-1
TCGA.49.4512.01	WT	3.51352	LUAD	69	female	T2	N2	MX	stage iii	1	30.1667	-0.794806	-0.70955	quiescent	0	1	0	0	0	0	-1	0	1	1	-1	-1
TCGA.49.4514.01	WT	4.32183	LUAD	79	female	T1	N0	M0	stage i	0	56.6667	-0.376537	-2.17649	quiescent	1	1	1	1	0	0	0	0	0	0	-1	-1
TCGA.49.6742.01	WT	3.55544	LUAD	70	male	T2a	N1	M0	stage ii	1	16.2667	-0.498995	-0.217819	quiescent	0	0	0	1	0	0	1	1	0	0	1	1
TCGA.49.6743.01	WT	4.57736	LUAD	81	female	T1	N2	MX	stage iii	0	54.0333	0.120463	0.593571	cholesterogenic	0	1	1	0	1	1	-1	0	-1	-1	0	0
TCGA.49.6744.01	WT	5.35672	LUAD	64	female	T2a	N1	MX	stage ii	0	56.1	-0.353116	-0.790151	quiescent	0	1	1	1	0	0	-1	1	-1	-1	-1	-1
TCGA.49.6745.01	WT	5.09564	LUAD	82	male	T2a	N2	M0	stage iii	0	17.4	0.0981743	-1.12914	glycolytic	0	1	1	0	1	0	-1	0	0	0	-1	-1
TCGA.49.6761.01	WT	5.2467	LUAD	68	female	T1	N2	MX	stage iii	0	11.8	0.246722	-0.924846	glycolytic	0	1	0	1	0	0	-1	0	1	1	-1	-1
TCGA.49.6767.01	WT	5.38168	LUAD	46	female	T3	N0	MX	stage ii	0	22.5667	-0.0172361	-0.218524	quiescent	1	0	1	1	1	1	-1	0	1	1	0	0
TCGA.49.AAQV.01	WT	4.461	LUAD	63	female	T1	N1	MX	stage ii	1	22.5667	0.139897	-0.359103	glycolytic	1	1	0	0	1	0	0	0	1	1	0	-1
TCGA.49.AAR0.01	WT	4.70421	LUAD	57	male	T1	N0	MX	stage i	0	158.833	-0.506397	-0.31716	quiescent	1	0	0	0	0	0	-1	1	0	1	-1	-1
TCGA.49.AAR2.01	WT	4.15893	LUAD	64	male	T2	N0	MX	stage i	0	74.1333	-0.396032	-1.45443	quiescent	0	0	1	0	0	0	0	0	1	1	0	0
TCGA.49.AAR3.01	WT	6.40229	LUAD	69	male	T2	N1	MX	stage ii	0	63.1	-0.83477	-0.837171	quiescent	1	0	1	0	0	0	0	0	1	1	0	0
TCGA.49.AAR4.01	WT	5.61727	LUAD	51	male	T2	N2	MX	stage iii	1	29.3	-0.273656	-0.281712	quiescent	1	1	0	1	1	1	0	0	0	0	0	0
TCGA.49.AAR9.01	WT	4.06677	LUAD	61	male	T3	N0	MX	stage ii	1	8.66667	0.676403	0.849096	cholesterogenic	1	1	1	1	1	0	-1	0	0	0	-1	-1
TCGA.49.AARE.01	WT	4.10202	LUAD	51	female	T1	N0	MX	stage i	1	40.9667	-0.226505	0.406355	cholesterogenic	1	1	1	1	1	1	-1	0	1	1	-1	-1
TCGA.49.AARN.01	WT	4.55239	LUAD	56	female	T1	N0	MX	stage i	1	37.8333	-0.51864	-0.732153	quiescent	1	1	0	0	0	0	-1	0	0	0	-1	-1
TCGA.49.AARO.01	WT	4.60634	LUAD	39	female	T1a	N0	MX	stage i	0	125.3	0.0469945	-1.47572	glycolytic	0	1	1	1	0	0	-1	-1	1	1	-1	-1
TCGA.49.AARQ.01	WT	4.69839	LUAD	41	female	T2	N0	MX	stage i	0	224.4	-0.589462	-0.298556	quiescent	1	1	1	0	0	0	-1	1	-1	0	0	0
TCGA.49.AARR.01	WT	4.53465	LUAD	68	male	T1	N0	MX	stage i	0	166.4	-1.33113	-0.720928	quiescent	0	0	0	0	0	0	0	0	0	0	0	0
TCGA.4B.A93V.01	WT	4.18677	LUAD	52	female	T1b	N0	M0	stage i	1	10	-0.103096	-0.0332946	quiescent	1	0	0	0	0	0	0	1	1	1	0	0
TCGA.50.5044.01	WT	4.6078	LUAD	72	female	T4	N1	M0	stage iii	1	20.8	0.477084	-1.46544	glycolytic	0	0	0	0	1	0	0	0	0	0	0	0
TCGA.50.5045.01	WT	5.19252	LUAD	57	female	T2	N1	M0	not reported	1	72.4667	-0.1422	-0.247081	quiescent	1	1	0	0	0	0	0	0	0	0	0	0
TCGA.50.5049.01	WT	6.39678	LUAD	70	male	T2	N0	M0	stage i	0	103.133	-0.313857	-0.583968	quiescent	1	1	1	0	1	0	-1	1	1	2	0	0
TCGA.50.5051.01	WT	2.89702	LUAD	42	female	T2	N2	M0	stage iii	1	15.9333	-0.416869	-1.09695	quiescent	0	0	0	0	0	0	-1	0	1	1	-1	-1
TCGA.50.5055.01	WT	5.34512	LUAD	79	female	T1	N1	M0	stage ii	1	61	-0.970246	-0.503517	quiescent	0	0	0	0	0	0	0	0	0	0	0	0
TCGA.50.5066.01	WT	5.32083	LUAD	72	male	T2	N0	M0	stage i	0	48.0667	0.116618	-0.287606	glycolytic	1	0	0	1	0	0	0	0	1	1	0	0
TCGA.50.5068.01	WT	5.11822	LUAD	59	female	T2	N1	MX	stage ii	1	49.9667	-0.203043	0.151793	cholesterogenic	1	0	0	1	0	0	-1	0	1	1	-1	-1
TCGA.50.5072.01	WT	3.91938	LUAD	74	male	T2	N2	M0	stage iii	1	8.33333	0.184587	-0.061205	glycolytic	0	1	0	0	1	0	0	1	1	1	0	0
TCGA.50.5930.01	WT	4.60134	LUAD	47	male	T2	N2	M0	stage iii	1	9.4	-0.562293	-0.79351	quiescent	1	1	1	0	1	0	1	0	0	0	0	0
TCGA.50.5931.01	WT	2.87922	LUAD	75	female	T2	N0	M0	stage i	1	14.4667	0.239991	-0.0392448	glycolytic	1	1	1	0	0	0	-1	-1	1	1	0	0
TCGA.50.5932.01	WT	3.42617	LUAD	75	male	T2	N1	M0	stage ii	1	41.1667	-0.817491	-0.145174	quiescent	0	0	0	0	0	0	0	0	0	2	-1	-1
TCGA.50.5933.01	WT	4.72444	LUAD	72	male	T4	N2	M0	stage iii	1	79.7667	0.30978	-0.269064	glycolytic	1	1	1	1	1	0	0	0	1	1	-1	-1
TCGA.50.5935.01	WT	4.78151	LUAD	86	female	T1	N0	M0	stage i	1	21.7667	-0.228742	-0.138844	quiescent	0	1	0	0	0	0	1	0	0	0	-1	-1
TCGA.50.5936.01	WT	3.83287	LUAD	58	male	T2	N2	M0	stage iii	1	8.56667	0.210909	-0.467117	glycolytic	0	0	0	0	0	0	-1	-1	0	0	0	0
TCGA.50.5939.01	WT	4.51746	LUAD	85	male	T2	N0	M0	stage i	1	15.3333	0.8543	-0.14167	glycolytic	1	0	0	0	0	0	0	0	0	0	0	0
TCGA.50.5941.01	WT	6.25312	LUAD	55	female	T2a	N2	M0	stage iii	0	49.1333	0.131944	-0.22497	glycolytic	0	1	1	1	0	0	-1	0	1	1	-1	-1
TCGA.50.5942.01	WT	3.85803	LUAD	67	female	T1	N0	M0	stage i	0	61.5667	-1.24062	-1.26655	quiescent	0	0	0	0	0	0	0	0	0	0	-1	-1
TCGA.50.5946.01	WT	3.60569	LUAD	62	male	T1	N0	MX	stage i	0	53.9	-0.822805	-0.35571	quiescent	1	1	0	1	0	0	0	-1	1	1	-1	-1
TCGA.50.6590.01	WT	6.31283	LUAD	72	female	T2	N0	M0	stage i	1	42.9333	0.319181	-0.237915	glycolytic	1	1	1	1	0	0	0	1	0	1	-1	-1
TCGA.50.6592.01	WT	5.74219	LUAD	71	female	T2	N0	M0	stage i	1	25.9	0.512777	-0.267862	glycolytic	1	1	0	1	0	0	1	1	1	2	0	0
TCGA.50.6593.01	WT	3.61731	LUAD	49	female	T1	N2	M0	stage iii	1	11.2	-0.16474	0.433665	cholesterogenic	1	1	0	1	0	0	-1	1	1	1	0	-1
TCGA.50.6594.01	WT	3.8711	LUAD	79	female	T3	N2	M0	stage iii	1	12.3333	0.646229	-0.753315	glycolytic	1	1	1	1	1	0	-1	0	0	-1	-1	-1
TCGA.50.6597.01	WT	4.81123	LUAD	79	female	T2	N0	M0	stage i	1	42.2667	-1.03639	-1.38982	quiescent	0	0	0	0	0	0	-1	0	1	2	1	1
TCGA.50.7109.01	WT	4.74516	LUAD	60	male	T1	N0	M0	stage i	1	10.2667	-0.713027	-0.659242	quiescent	0	1	1	1	0	0	-1	0	1	1	0	0
TCGA.50.8457.01	WT	4.85597	LUAD	63	female	T1a	N0	M0	stage i	0	37.5	-1.06702	-0.47744	quiescent	0	0	0	0	0	0	0	0	1	1	0	0
TCGA.50.8459.01	WT	4.10796	LUAD	68	male	T3	N0	M0	stage ii	0	37.3	-0.442042	-1.6266	quiescent	0	0	1	0	0	0	0	0	0	0	0	0
TCGA.50.8460.01	WT	4.05156	LUAD	74	male	T1a	N0	M0	stage i	0	27.6333	-0.856394	-1.32797	quiescent	1	0	0	0	0	0	0	0	0	0	0	0
TCGA.51.4079.01	WT	4.45729	LUSC	73	female	T2	N0	NA	stage i	1	0.4	1.12009	0.391376	glycolytic	1	1	0	1	1	1	0	0	0	0	0	0
TCGA.51.4080.01	WT	3.29569	LUSC	65	male	T4	N1	NA	stage iii	1	0.4	-0.675399	0.389576	cholesterogenic	1	1	0	1	0	0	-1	0	0	1	0	0
TCGA.51.4081.01	WT	2.46323	LUSC	55	male	T2a	N1	M0	stage ii	0	30.3667	0.686623	0.662458	glycolytic	1	1	0	0	1	0	0	-1	0	0	-1	-1
TCGA.51.6867.01	WT	4.77887	LUSC	72	female	T1	N0	M0	stage i	1	61.8667	1.10438	0.141647	glycolytic	NA	NA	NA	NA	NA	NA	NA	NA	NA	NA	NA	NA
TCGA.52.7622.01	WT	5.39752	LUSC	62	female	T1a	N0	M0	stage i	0	28.7333	-0.213479	0.503995	cholesterogenic	1	0	0	0	0	0	-1	0	0	0	0	0
TCGA.52.7809.01	WT	3.69687	LUSC	74	male	T2	N0	M0	stage i	1	5.53333	-0.59497	0.440417	cholesterogenic	1	1	1	0	1	1	0	-1	-1	1	1	-1
TCGA.52.7810.01	WT	2.08776	LUSC	60	female	T3	N0	M0	stage ii	0	30.7667	0.718519	1.43591	cholesterogenic	1	1	0	0	1	0	-1	1	1	2	1	-1
TCGA.52.7811.01	WT	4.0004	LUSC	67	male	T2	N0	M0	stage i	1	8.86667	0.495129	0.608102	cholesterogenic	0	1	0	1	0	1	0	1	1	1	1	1
TCGA.52.7812.01	WT	5.60208	LUSC	68	male	T2	N2	M0	not reported	1	27.8333	0.58643	-0.109217	glycolytic	0	0	0	0	0	0	-1	0	2	2	-1	-1
TCGA.53.7624.01	WT	5.1046	LUAD	40	female	T2	N0	M1	stage iv	1	34.7667	0.632404	0.338976	glycolytic	1	1	1	1	1	0	-1	1	-1	-1	0	0
TCGA.53.7626.01	WT	5.35611	LUAD	76	female	T1	N1	M0	stage ii	1	30.9667	-1.12867	-0.722058	quiescent	1	1	1	0	0	0	-1	0	0	0	-1	-1
TCGA.53.7813.01	WT	4.08966	LUAD	51	female	T4	N0	M0	stage iii	0	14.1333	-0.476566	0.320988	cholesterogenic	0	0	0	1	0	0	-1	-1	1	1	-1	-1
TCGA.53.A4EZ.01	WT	3.5329	LUAD	63	male	T2a	N1	MX	stage ii	0	35.7	-0.627008	-0.230717	quiescent	1	1	1	1	0	0	0	1	1	1	-1	-1
TCGA.55.1592.01	WT	4.16831	LUAD	65	male	T2	N0	M0	stage i	1	23.3667	-0.614994	0.284629	cholesterogenic	1	1	1	1	0	0	-1	1	1	1	-1	-1
TCGA.55.1594.01	WT	4.348	LUAD	68	male	T2	N2	M0	stage iii	0	39.2667	-0.244456	-0.496028	quiescent	1	0	0	0	0	0	-1	1	0	0	0	0
TCGA.55.1596.01	WT	4.38962	LUAD	55	male	T2	N1	M0	stage ii	0	68.8333	0.0256203	1.11252	cholesterogenic	1	0	1	1	0	0	-1	1	1	1	-1	-1
TCGA.55.5899.01	WT	5.04681	LUAD	58	male	T1a	N1	M0	not reported	0	31	-0.0403082	0.403848	cholesterogenic	1	1	1	1	0	0	-1	0	1	1	0	0
TCGA.55.6543.01	WT	4.11785	LUAD	60	female	T1b	N0	MX	stage i	0	14.5	0.168998	-0.836072	glycolytic	0	0	0	0	0	0	0	0	0	1	-1	-1
TCGA.55.6642.01	WT	4.76154	LUAD	63	male	T2	N0	MX	stage i	0	81.6333	-0.324673	-0.833924	quiescent	0	0	0	0	0	0	1	0	1	1	-1	-1
TCGA.55.6712.01	WT	5.87642	LUAD	71	male	T2a	N1	MX	stage ii	1	5.7	0.157209	-0.808118	glycolytic	1	0	0	0	0	0	-1	0	1	1	0	0
TCGA.55.6970.01	WT	5.19889	LUAD	67	female	T2	N2	MX	stage iii	1	15.4667	-0.35861	-0.659347	quiescent	0	0	0	0	0	0	0	1	1	1	0	0
TCGA.55.6971.01	WT	6.09127	LUAD	59	female	T2	N0	MX	stage i	0	46.6667	-0.421685	-0.728675	quiescent	0	0	0	0	0	0	-1	0	1	1	-1	-1
TCGA.55.6972.01	WT	2.50176	LUAD	72	male	T2	N0	M0	stage i	1	54.4	-1.58547	-0.541377	quiescent	0	0	0	1	0	0	-1	0	1	1	-1	-1
TCGA.55.6975.01	WT	3.80061	LUAD	61	male	T2	N1	M0	stage ii	1	3.93333	-0.165761	0.268344	cholesterogenic	1	0	0	0	0	0	-1	1	-1	0	0	0
TCGA.55.6978.01	WT	6.55378	LUAD	81	male	T2b	N0	MX	stage ii	1	5.86667	0.0130134	-0.284328	glycolytic	0	0	0	0	0	0	-1	0	1	1	0	0
TCGA.55.6979.01	WT	6.35237	LUAD	59	female	T2	N1	M0	stage ii	1	7.9	-0.506199	-0.529203	quiescent	1	0	0	1	0	0	-1	0	1	1	0	0
TCGA.55.6982.01	WT	4.91966	LUAD	79	female	T2	N1	M0	stage ii	1	33.1667	0.599677	0.740754	cholesterogenic	0	1	0	0	0	0	-1	0	2	2	0	0
TCGA.55.6983.01	WT	4.3331	LUAD	81	male	T2	N1	M0	stage ii	0	94.1	-0.927943	-0.0104819	quiescent	0	1	1	0	0	0	0	1	0	0	-2	-2
TCGA.55.6984.01	WT	3.00695	LUAD	71	female	T2	N1	M0	stage ii	1	25.3333	0.240964	0.529997	cholesterogenic	0	0	0	0	0	0	-1	0	0	0	0	0
TCGA.55.6985.01	WT	5.33672	LUAD	58	female	T2	N0	MX	stage i	0	41.1	-0.310542	-0.619137	quiescent	1	1	0	0	0	0	-1	0	1	1	-1	-1
TCGA.55.6986.01	WT	3.73191	LUAD	74	female	T2	N0	M0	stage i	0	108.7	-0.228728	-0.956454	quiescent	0	0	0	0	0	0	0	-1	0	0	-2	-2
TCGA.55.6987.01	WT	6.34912	LUAD	77	male	T1	N0	M0	stage i	0	71.2333	-0.180472	-0.21846	quiescent	0	0	0	0	0	0	0	0	0	0	0	0
TCGA.55.7227.01	WT	4.9641	LUAD	77	male	T3	N1	MX	stage iii	1	31.7333	0.0176541	-0.807963	glycolytic	NA	NA	NA	NA	NA	NA	NA	NA	NA	NA	NA	NA
TCGA.55.7281.01	WT	4.49055	LUAD	70	female	T1b	N0	M0	stage i	0	29.0667	-0.99258	-0.822873	quiescent	0	1	1	0	0	0	-1	1	0	0	0	0
TCGA.55.7283.01	WT	4.42645	LUAD	76	female	T3	N2	MX	stage iii	0	20.3	-1.24507	-0.0351234	quiescent	1	1	0	0	0	0	0	1	1	1	-1	-1
TCGA.55.7574.01	WT	5.06155	LUAD	64	female	T2a	N0	M0	stage i	1	33.1667	-0.787538	-0.83313	quiescent	1	1	0	0	0	0	-1	0	0	2	0	0
TCGA.55.7576.01	WT	4.40571	LUAD	54	male	T2a	N0	M0	stage i	0	22.3333	-0.669955	-0.34521	quiescent	1	1	1	1	0	0	-1	1	-1	1	-1	-1
TCGA.55.7724.01	WT	4.79622	LUAD	76	female	T2a	N0	MX	stage i	0	23.5	0.144377	0.194062	cholesterogenic	0	0	0	0	1	0	0	0	1	1	-1	-1
TCGA.55.7725.01	WT	4.70209	LUAD	68	female	T1a	N0	MX	stage i	0	14.7333	-1.11191	-0.910463	quiescent	0	0	0	0	0	0	0	0	0	1	-1	-1
TCGA.55.7726.01	WT	3.79463	LUAD	72	female	T1b	N0	MX	stage i	0	21.7333	0.198	-0.699854	glycolytic	1	0	0	0	0	0	-1	1	0	1	0	0
TCGA.55.7727.01	WT	4.6411	LUAD	70	male	T1a	N2	MX	stage iii	0	3.96667	-0.367485	0.438198	cholesterogenic	1	0	0	0	0	0	-1	0	0	0	0	0
TCGA.55.7728.01	WT	4.4508	LUAD	64	female	T2a	N0	MX	stage i	0	23.4667	-0.905674	-1.22734	quiescent	0	1	0	0	0	0	0	0	0	0	0	0
TCGA.55.7815.01	WT	3.94329	LUAD	76	male	T2a	N0	MX	stage i	0	25.7667	-0.400671	0.153481	cholesterogenic	0	0	1	0	0	0	1	0	0	0	-1	-1
TCGA.55.7816.01	WT	5.63961	LUAD	49	female	TX	NX	MX	stage iv	1	15.6	-1.11894	-1.32735	quiescent	NA	NA	NA	NA	NA	NA	NA	NA	NA	NA	NA	NA
TCGA.55.7903.01	WT	4.82905	LUAD	64	male	T1b	N0	MX	stage i	0	18.9	0.199827	-0.244912	glycolytic	1	0	0	0	0	0	-1	0	1	1	-1	-1
TCGA.55.7907.01	WT	5.12514	LUAD	77	male	T2a	N1	MX	stage ii	1	11.4333	-0.513006	-0.147629	quiescent	1	1	1	1	0	0	1	1	1	1	0	0
TCGA.55.7910.01	WT	3.32398	LUAD	50	female	T2b	N0	M0	stage ii	0	34.6667	-0.115478	-0.607214	quiescent	1	1	1	1	0	0	-1	1	0	0	1	1
TCGA.55.7911.01	WT	5.77695	LUAD	70	female	T1a	N0	MX	stage i	0	17.9	-0.466623	-0.190168	quiescent	1	0	1	0	1	0	-1	1	1	1	-1	-1
TCGA.55.7914.01	WT	4.71891	LUAD	71	female	T1b	N1	MX	stage ii	1	6.23333	-0.41811	-0.558597	quiescent	1	1	0	0	0	0	-1	0	1	1	-1	-1
TCGA.55.7994.01	WT	6.16872	LUAD	81	male	T3	N0	MX	stage ii	0	20.1	0.197864	0.145153	glycolytic	1	1	0	1	1	0	-1	0	1	1	-1	-1
TCGA.55.7995.01	WT	6.23153	LUAD	73	female	T1b	N0	M0	stage i	0	29.6333	0.57351	0.675718	cholesterogenic	1	1	1	0	1	1	0	1	0	0	-1	1
TCGA.55.8085.01	WT	5.31273	LUAD	64	male	T1b	N0	M0	stage i	0	30.1333	0.0727783	-0.679852	glycolytic	1	0	1	0	0	0	-1	0	1	1	-1	-1
TCGA.55.8087.01	WT	3.29726	LUAD	59	female	T2a	N0	MX	stage i	0	15.4	-1.12557	0.226099	cholesterogenic	0	0	0	0	0	0	0	0	0	0	0	0
TCGA.55.8089.01	WT	6.98025	LUAD	56	male	T1a	N0	M0	stage i	1	23.4	-0.137644	-0.911426	quiescent	1	1	1	1	0	1	-1	0	0	1	-1	-1
TCGA.55.8090.01	WT	3.93337	LUAD	80	male	T1a	N0	M0	stage i	1	19.9333	0.653933	-1.42846	glycolytic	0	0	0	1	0	0	0	0	0	0	-1	-1
TCGA.55.8091.01	WT	5.18004	LUAD	74	male	T2	N0	MX	stage i	0	20	0.00429267	0.346245	cholesterogenic	0	1	0	0	0	0	-1	0	0	0	-1	-1
TCGA.55.8092.01	WT	6.25317	LUAD	75	male	T3	N0	MX	stage ii	1	5.13333	-0.566485	0.280489	cholesterogenic	1	1	0	1	0	0	-1	0	1	1	-1	0
TCGA.55.8094.01	WT	3.03145	LUAD	51	male	T2b	N0	M1b	stage iv	0	18.0333	0.15796	1.01925	cholesterogenic	1	1	0	1	0	0	1	0	1	1	-1	-1
TCGA.55.8097.01	WT	3.82515	LUAD	60	female	T1a	N0	MX	stage i	0	15.8667	-1.57636	-0.24848	quiescent	0	1	1	1	0	0	-1	0	1	1	-1	-1
TCGA.55.8203.01	WT	4.97178	LUAD	69	female	T1b	N0	M0	stage i	0	18.2333	-0.455435	0.0104806	cholesterogenic	0	1	0	0	0	0	0	2	1	1	-1	-1
TCGA.55.8204.01	WT	4.60444	LUAD	87	female	T2a	N0	MX	stage i	0	17.1667	0.398472	-0.837565	glycolytic	1	0	0	1	0	0	0	0	1	1	0	0
TCGA.55.8205.01	WT	6.24944	LUAD	76	female	T2b	N0	M0	stage ii	0	19.9667	0.0439084	-0.82483	glycolytic	1	1	0	1	0	0	-1	1	1	1	0	0
TCGA.55.8207.01	WT	3.68068	LUAD	73	male	T2a	N0	MX	stage i	0	32.5667	-0.784458	-1.38498	quiescent	0	0	0	1	0	0	-1	1	0	0	-1	-1
TCGA.55.8208.01	WT	6.27635	LUAD	73	female	T1b	N0	M0	stage i	0	22.4667	-0.391972	-0.156907	quiescent	1	1	0	1	0	0	1	1	0	0	0	0
TCGA.55.8299.01	WT	6.06086	LUAD	61	female	T1b	N0	MX	stage i	1	15.6333	-0.168794	-0.849913	quiescent	0	1	0	0	0	0	0	0	0	0	0	0
TCGA.55.8301.01	WT	6.68184	LUAD	58	male	T2a	N0	MX	stage i	0	17.8	0.386055	-0.0952315	glycolytic	1	0	0	1	0	0	0	0	1	1	0	0
TCGA.55.8302.01	WT	5.07836	LUAD	54	male	T2	N0	MX	stage i	0	15.9333	0.776118	-1.27154	glycolytic	1	1	1	1	0	0	-1	1	1	1	-1	-1
TCGA.55.8505.01	WT	3.15124	LUAD	62	male	T1a	N2	MX	stage iii	0	14.6667	0.815024	0.294533	glycolytic	0	1	0	0	0	0	0	1	0	0	0	0
TCGA.55.8507.01	WT	3.66976	LUAD	53	male	T1a	N0	MX	stage i	0	13.9333	-0.689015	0.120686	cholesterogenic	1	1	1	1	0	0	1	1	1	1	1	1
TCGA.55.8508.01	WT	4.06534	LUAD	60	female	T2a	N1	MX	stage ii	0	20.5667	-0.150282	-0.389548	quiescent	0	0	1	0	0	0	0	0	0	0	-1	-1
TCGA.55.8510.01	WT	5.23006	LUAD	55	female	T2a	N0	MX	stage i	0	17.9667	-0.848487	-0.358119	quiescent	1	0	0	1	0	0	-1	1	0	0	0	0
TCGA.55.8511.01	WT	5.06314	LUAD	73	female	T2a	N0	MX	stage i	0	18.4	-0.814623	0.613384	cholesterogenic	1	1	1	1	1	0	-1	0	2	1	-1	-1
TCGA.55.8512.01	WT	3.42482	LUAD	41	male	T1a	N1	M1b	stage iv	1	20.2333	-1.24441	0.040385	cholesterogenic	0	0	0	1	0	0	0	0	0	0	-1	-1
TCGA.55.8513.01	WT	4.77843	LUAD	77	female	T3	N0	MX	stage ii	0	26.3667	-1.22281	-0.419428	quiescent	0	1	0	0	0	0	0	0	0	0	0	0
TCGA.55.8514.01	WT	3.90738	LUAD	70	female	T2a	N0	MX	stage i	0	17.3333	-0.918392	0.406186	cholesterogenic	1	1	1	1	1	0	-1	1	1	1	1	1
TCGA.55.8614.01	WT	4.28642	LUAD	76	male	T2a	N0	MX	stage i	0	17.8667	-0.269481	-0.592444	quiescent	1	1	1	1	0	0	-1	0	1	1	0	0
TCGA.55.8615.01	WT	2.80521	LUAD	67	male	T3	N2	MX	stage iii	0	14.8667	-1.11083	-1.04141	quiescent	0	1	0	0	0	0	0	1	1	1	-1	-1
TCGA.55.8616.01	WT	3.79021	LUAD	58	female	T2a	N0	M0	stage i	0	1.6	-0.949427	-0.0455551	quiescent	1	1	1	0	0	0	0	0	1	1	1	-1
TCGA.55.8619.01	WT	4.942	LUAD	72	female	T3	N0	MX	stage ii	0	13.8667	-0.68724	-0.794396	quiescent	0	0	0	0	0	0	0	0	0	0	0	0
TCGA.55.8620.01	WT	4.81894	LUAD	60	male	T1a	N1	M1b	stage iv	1	12.5	0.460824	0.868819	cholesterogenic	1	1	0	0	0	0	-2	1	1	1	1	1
TCGA.55.8621.01	WT	5.54327	LUAD	75	female	T1a	N0	MX	stage i	0	17.1667	-0.608498	-0.301073	quiescent	0	0	0	0	0	0	0	0	0	0	0	0
TCGA.55.A48X.01	WT	4.88187	LUAD	63	female	T1b	N1	M0	stage ii	0	22.9667	-1.08338	0.414089	cholesterogenic	1	0	0	0	0	0	-1	0	0	0	-1	-1
TCGA.55.A48Y.01	WT	4.08763	LUAD	69	male	T2b	N0	M0	stage ii	0	21	-0.686267	-0.263713	quiescent	0	1	0	0	0	0	-1	0	1	2	-1	-1
TCGA.55.A490.01	WT	3.28752	LUAD	78	male	T2b	N0	MX	stage ii	1	3.3	-0.0172112	-0.680558	quiescent	0	1	1	1	1	0	0	0	1	1	0	-1
TCGA.55.A491.01	WT	4.46779	LUAD	81	female	T1b	N0	MX	stage i	0	20.8667	-0.183892	0.13011	cholesterogenic	1	1	0	1	0	0	-1	0	1	1	0	0
TCGA.55.A492.01	WT	3.20305	LUAD	70	female	T1a	N0	MX	stage i	0	19.8667	-1.56674	-0.181842	quiescent	0	1	0	0	1	0	0	0	0	0	0	0
TCGA.55.A493.01	WT	5.21	LUAD	54	female	T2a	N0	M0	stage i	0	0.933333	1.00118	-0.676816	glycolytic	1	1	0	1	0	0	0	1	1	1	0	0
TCGA.55.A494.01	WT	2.24284	LUAD	61	female	T2a	N0	MX	stage i	0	16.0333	-0.547661	0.0838457	cholesterogenic	0	1	0	0	0	0	0	1	1	1	-1	-1
TCGA.55.A4DF.01	WT	5.7581	LUAD	88	male	T1b	N0	MX	stage i	1	20.4667	0.480963	0.38544	glycolytic	1	1	0	1	0	0	0	0	0	0	0	0
TCGA.55.A4DG.01	WT	4.45645	LUAD	71	male	T1b	N0	MX	stage i	0	20.2667	-1.49477	-0.493673	quiescent	1	1	1	1	0	0	1	1	1	1	0	0
TCGA.56.1622.01	WT	3.68859	LUSC	58	male	T2	N0	M0	stage i	1	29.3667	0.326923	0.205224	glycolytic	1	1	0	0	0	0	-1	1	1	1	1	1
TCGA.56.5897.01	WT	4.62687	LUSC	74	male	T1b	N0	MX	stage i	0	12.6	0.292033	-0.00303237	glycolytic	1	0	0	0	0	1	-1	1	1	1	0	0
TCGA.56.5898.01	WT	3.8362	LUSC	69	male	T1b	N0	M0	stage i	0	18.5	0.55545	0.146334	glycolytic	1	1	0	0	0	0	-1	1	0	0	0	0
TCGA.56.6545.01	WT	4.94843	LUSC	77	female	T2a	N0	M0	stage i	0	22.2	0.363469	0.324892	glycolytic	1	1	0	1	0	0	0	0	1	1	-1	-1
TCGA.56.7221.01	WT	2.643	LUSC	79	male	T2	N0	M0	stage i	0	20.2667	0.145705	-0.233469	glycolytic	1	1	1	0	1	0	0	0	0	0	0	0
TCGA.56.7222.01	WT	2.69955	LUSC	60	male	T2a	N0	M0	stage i	1	18.7333	0.921033	-0.591582	glycolytic	1	1	0	0	1	0	-1	1	0	0	0	0
TCGA.56.7223.01	WT	2.3214	LUSC	66	male	T3	N1	MX	stage iii	1	14.7333	0.148203	0.693104	cholesterogenic	1	0	0	1	0	1	-1	1	-1	0	-1	0
TCGA.56.7579.01	WT	2.91185	LUSC	61	male	T3	N1	M0	stage iii	1	31.7	-0.653071	0.933371	cholesterogenic	1	1	0	0	1	0	-1	1	0	0	0	0
TCGA.56.7580.01	WT	3.14221	LUSC	84	male	T2a	N0	M0	stage i	0	30.8333	0.945333	0.314264	glycolytic	1	1	0	0	0	0	-1	0	0	0	0	0
TCGA.56.7582.01	WT	4.07992	LUSC	83	male	T2a	N0	M0	stage i	0	20.0333	0.402648	0.096882	glycolytic	1	1	0	0	0	0	-1	1	0	1	-1	-1
TCGA.56.7730.01	WT	2.95797	LUSC	73	male	T2b	N0	M0	stage ii	1	6.6	0.0701965	-0.0869723	glycolytic	1	1	0	1	0	0	1	0	-1	-1	-1	-1
TCGA.56.7731.01	WT	3.87981	LUSC	66	female	T2a	N0	MX	stage i	1	0.1	0.185457	-0.138597	glycolytic	0	1	1	0	0	0	0	0	1	1	0	0
TCGA.56.7822.01	WT	3.31123	LUSC	75	male	T2b	N1	M0	stage ii	1	17.7333	0.373278	0.406737	cholesterogenic	1	1	0	1	1	0	-1	0	1	1	1	1
TCGA.56.8082.01	WT	3.16326	LUSC	80	female	T2b	N0	MX	stage ii	0	15.1667	-0.0382072	0.395078	cholesterogenic	1	1	0	0	0	0	0	0	0	0	1	1
TCGA.56.8083.01	WT	2.71496	LUSC	56	male	T2a	N0	MX	stage i	0	5	-0.344428	0.687229	cholesterogenic	1	1	0	0	0	1	-1	0	0	0	0	0
TCGA.56.8201.01	WT	5.95972	LUSC	74	male	T3	N0	MX	stage ii	1	13.2333	-0.298931	-0.851135	quiescent	1	0	0	0	1	0	1	0	1	1	0	0
TCGA.56.8305.01	WT	3.01101	LUSC	72	male	T2a	N0	M0	stage i	0	3.5	0.40395	0.951538	cholesterogenic	0	1	0	1	1	0	0	1	-1	1	0	0
TCGA.56.8307.01	WT	4.62655	LUSC	55	female	T3	N0	M0	stage ii	0	27.2667	-0.982819	-0.494391	quiescent	1	1	1	0	1	0	-1	-1	0	0	0	0
TCGA.56.8308.01	WT	3.4479	LUSC	79	male	T3	N0	MX	stage ii	0	17.2333	0.507768	0.364976	glycolytic	1	1	0	1	0	0	-1	0	1	1	0	0
TCGA.56.8309.01	WT	5.90696	LUSC	66	male	T1b	N0	MX	stage i	0	14.2667	0.108631	-0.0534472	glycolytic	1	1	0	0	0	0	-1	0	0	0	0	0
TCGA.56.8503.01	WT	4.92888	LUSC	76	female	T3	N0	M0	stage ii	0	1.36667	0.18909	0.165925	glycolytic	1	0	0	1	0	0	-1	0	0	-2	0	0
TCGA.56.8504.01	WT	4.68248	LUSC	74	male	T2a	N0	MX	stage i	0	17	0.900647	1.04284	cholesterogenic	1	1	1	1	0	0	1	1	1	1	0	0
TCGA.56.8622.01	WT	3.03458	LUSC	68	male	T2a	N0	M0	stage i	0	1.83333	0.477957	-0.500927	glycolytic	1	1	1	0	0	0	-1	0	1	1	0	0
TCGA.56.8624.01	WT	3.09999	LUSC	84	male	T3	N0	MX	stage ii	0	14	-0.120095	-0.102947	quiescent	1	0	0	0	1	0	-1	0	0	0	-1	-1
TCGA.56.8625.01	WT	6.14557	LUSC	66	female	T3	N1	MX	stage iii	1	10.5	0.390154	0.42282	cholesterogenic	1	1	0	1	0	0	-1	0	0	0	-1	-1
TCGA.56.8626.01	WT	3.20422	LUSC	59	male	T1a	N0	MX	stage i	1	10.0667	0.527221	0.430124	glycolytic	0	0	0	0	1	0	-1	0	1	1	0	0
TCGA.56.8628.01	WT	4.60796	LUSC	78	male	T1b	N0	MX	stage i	0	20.5333	-0.18103	0.114752	cholesterogenic	1	1	1	1	1	0	-1	0	1	1	0	0
TCGA.56.8629.01	WT	3.96045	LUSC	63	male	T2b	N0	MX	stage ii	0	16.0333	0.591651	-0.271708	glycolytic	0	1	0	0	0	0	-1	1	-1	-1	0	0
TCGA.56.A49D.01	WT	5.15517	LUSC	67	male	T2a	N2	MX	stage iii	0	21.2333	-0.0953025	0.0157592	cholesterogenic	1	1	0	0	1	0	-1	0	1	1	1	-1
TCGA.56.A4BW.01	WT	4.22613	LUSC	55	male	T2a	N1	M0	stage ii	0	19.5	0.284306	-0.347026	glycolytic	1	1	0	1	0	0	0	0	1	1	0	0
TCGA.56.A4BY.01	WT	4.29329	LUSC	66	male	T2a	N0	MX	stage i	1	18.1	0.422239	0.0425249	glycolytic	1	0	0	1	0	0	-1	0	1	1	-1	-1
TCGA.56.A4ZJ.01	WT	4.11721	LUSC	75	female	T1a	N0	M0	stage i	0	21.3333	-0.43057	-0.246766	quiescent	0	0	0	0	0	0	-1	0	0	0	0	0
TCGA.56.A4ZK.01	WT	5.18843	LUSC	76	female	T2	N0	M0	stage i	0	19	0.542978	0.658832	cholesterogenic	1	1	1	1	1	0	0	0	1	1	-1	-1
TCGA.56.A5DS.01	WT	3.87389	LUSC	72	female	T2a	N0	MX	stage i	0	0.266667	0.0541566	0.147389	cholesterogenic	1	0	0	1	1	0	0	1	1	1	0	0
TCGA.56.A62T.01	WT	3.7084	LUSC	78	male	T2b	N0	MX	stage ii	0	14.6667	-0.0580343	-0.00277734	quiescent	1	1	0	1	0	0	-1	-1	1	1	0	0
TCGA.58.8386.01	WT	4.25901	LUSC	75	male	T3	NX	M1	stage iv	1	0.0333333	-0.0636083	0.527023	cholesterogenic	1	1	1	1	0	0	-1	0	1	1	1	1
TCGA.58.8387.01	WT	4.95541	LUSC	60	male	T2b	N0	M0	stage ii	1	13.4333	0.701163	0.754537	cholesterogenic	1	1	0	0	0	0	-1	0	1	1	0	0
TCGA.58.8388.01	WT	4.70879	LUSC	60	male	T2a	N0	M0	stage i	1	13.7333	-0.548494	-0.736336	quiescent	1	1	0	1	0	0	-1	0	0	0	0	0
TCGA.58.8391.01	WT	3.0592	LUSC	57	female	T2	N2	M0	stage iii	0	72.2333	1.0687	0.941388	glycolytic	1	1	0	0	1	0	1	2	0	0	0	0
TCGA.58.8393.01	WT	5.75831	LUSC	68	female	T2a	N0	M0	stage i	0	35.2667	0.496591	0.274096	glycolytic	1	0	0	0	1	0	-1	-1	1	1	-1	-1
TCGA.58.A46J.01	WT	3.86685	LUSC	64	male	T2	N1	M0	stage ii	0	86.3	0.26617	0.811014	cholesterogenic	1	1	0	0	1	0	0	0	1	1	0	0
TCGA.58.A46K.01	WT	4.45629	LUSC	59	male	T2	N2	M0	stage iii	1	34.8333	0.711768	1.05078	cholesterogenic	1	1	0	0	1	0	1	1	-1	-1	0	1
TCGA.58.A46L.01	WT	4.95591	LUSC	73	male	T2	N2	M0	stage iii	0	57.4333	0.0382087	1.33339	cholesterogenic	1	1	0	1	0	0	-1	2	0	1	0	-1
TCGA.58.A46M.01	WT	5.5394	LUSC	61	male	T2b	N1	M0	stage ii	0	35.7333	0.055966	0.0533287	glycolytic	1	0	0	1	0	0	-1	1	1	1	-1	-1
TCGA.58.A46N.01	WT	2.96566	LUSC	52	male	T2a	N0	M0	stage i	0	30.3333	1.28908	0.22781	glycolytic	1	1	0	0	0	0	0	1	0	1	0	0
TCGA.60.2695.01	WT	4.74909	LUSC	74	female	T2	N0	M0	stage i	0	21.4	-0.224801	-0.236724	quiescent	1	0	0	0	0	0	-1	0	1	2	0	0
TCGA.60.2697.01	WT	5.24984	LUSC	41	male	T2	N2	M0	stage ii	1	12.4	-0.278226	-0.907761	quiescent	0	0	0	0	0	0	0	0	0	0	0	0
TCGA.60.2703.01	WT	3.00023	LUSC	73	male	T2	N1	M0	stage ii	1	98.1667	0.31666	0.591473	cholesterogenic	1	1	1	0	1	0	-1	0	1	1	1	1
TCGA.60.2704.01	WT	4.95468	LUSC	73	male	T2	N1	M0	stage ii	1	38.4667	0.134659	0.100584	glycolytic	1	1	0	1	0	0	0	0	1	1	0	0
TCGA.60.2707.01	WT	3.39146	LUSC	70	male	T2	N0	M0	stage i	1	22.2333	1.20479	0.251306	glycolytic	1	0	0	0	0	0	-1	0	1	1	-1	-1
TCGA.60.2709.01	WT	5.35364	LUSC	69	male	T2	N0	MX	stage i	0	50.1667	-0.102449	0.363703	cholesterogenic	1	0	1	1	1	0	0	0	0	0	0	0
TCGA.60.2710.01	WT	4.75225	LUSC	67	female	T1	N1	M0	stage ii	0	67.4667	-0.119976	0.516815	cholesterogenic	1	0	0	1	0	0	-1	0	0	0	0	0
TCGA.60.2711.01	WT	4.16094	LUSC	64	female	T2	N0	M0	stage i	0	42	0.441135	0.555086	cholesterogenic	1	0	0	1	0	0	-1	0	1	0	1	-1
TCGA.60.2712.01	WT	5.76391	LUSC	79	female	T2	N1	M0	stage ii	1	9.13333	0.0986086	-0.219552	glycolytic	0	1	0	0	0	0	-1	1	1	1	0	0
TCGA.60.2713.01	WT	4.96198	LUSC	64	male	T2	N0	M0	stage i	0	57.7	0.635181	0.746979	cholesterogenic	1	1	1	1	0	0	-1	-1	1	1	0	0
TCGA.60.2714.01	WT	5.02508	LUSC	66	female	T2	N1	M0	stage ii	0	51.0333	0.604718	0.580543	glycolytic	1	0	0	1	0	0	-1	0	1	2	1	1
TCGA.60.2715.01	WT	4.78972	LUSC	51	male	T1	N0	M0	stage i	1	35.8333	-0.637876	-0.46683	quiescent	1	1	0	0	1	0	0	0	0	0	0	0
TCGA.60.2716.01	WT	2.6552	LUSC	39	male	T2	N1	M0	stage ii	0	49.1667	-0.473399	-0.276551	quiescent	0	0	1	0	1	0	0	0	0	0	0	0
TCGA.60.2719.01	WT	4.0437	LUSC	83	female	T1	N0	M0	stage i	0	43.2333	0.404941	1.23057	cholesterogenic	1	0	0	0	0	0	-1	1	1	1	1	1
TCGA.60.2720.01	WT	4.2143	LUSC	60	female	T2	N0	M0	stage i	0	3.23333	0.219873	-0.0106455	glycolytic	1	1	1	1	1	0	-1	0	1	1	0	0
TCGA.60.2721.01	WT	5.49259	LUSC	73	male	T2	N0	M0	stage i	0	32.7667	-0.35663	-0.444677	quiescent	1	1	0	1	0	0	-1	0	0	0	0	0
TCGA.60.2722.01	WT	3.35406	LUSC	66	male	T2	N1	M0	stage ii	0	30.2667	0.639064	1.1736	cholesterogenic	1	1	1	0	0	0	-1	-1	1	1	-1	-1
TCGA.60.2723.01	WT	5.15412	LUSC	74	female	T2	N0	M0	stage i	0	36.4	1.551	1.95168	cholesterogenic	1	0	0	0	0	0	-1	0	1	1	1	-2
TCGA.60.2724.01	WT	2.74714	LUSC	47	male	T3	N1	M0	stage iii	0	23.9	0.908028	-0.777673	glycolytic	1	1	0	0	1	0	0	-1	1	1	0	0
TCGA.60.2725.01	WT	5.14953	LUSC	74	male	T2	N0	M0	stage i	0	27.2	-0.25906	0.641177	cholesterogenic	1	0	1	0	0	0	-1	0	1	1	1	1
TCGA.60.2726.01	WT	4.02451	LUSC	56	male	T2	N1	M0	stage ii	1	11.9333	-0.121304	1.27378	cholesterogenic	0	1	0	0	1	0	-1	1	1	1	-1	-1
TCGA.62.8395.01	WT	3.6894	LUAD	80	female	T3	N0	M0	stage ii	0	40.5333	-0.419347	-0.155318	quiescent	0	0	0	0	0	0	0	0	1	1	-1	-1
TCGA.62.8397.01	WT	3.00391	LUAD	70	female	T3	N0	M0	stage ii	0	42.9667	-0.28645	-0.708977	quiescent	0	0	0	0	0	0	-1	-1	0	0	0	0
TCGA.62.8398.01	WT	4.51551	LUAD	55	male	T2	N2	M0	stage iii	1	14.8	0.644802	0.437799	glycolytic	0	0	0	0	0	0	1	0	1	1	-1	-1
TCGA.62.8399.01	WT	3.87634	LUAD	62	male	T2	N2	M0	stage iii	0	89.8667	-0.916806	-0.490177	quiescent	1	1	1	0	0	1	0	0	0	0	0	0
TCGA.62.A46O.01	WT	2.95023	LUAD	65	female	T2	N0	M0	stage i	1	48.4667	-0.499033	-0.29157	quiescent	1	0	0	1	0	0	-1	0	1	1	-1	0
TCGA.62.A46P.01	WT	2.9905	LUAD	65	male	T2	N0	M0	stage i	1	19.8	-0.874289	-0.379317	quiescent	0	0	1	0	0	0	0	0	1	1	1	-1
TCGA.62.A46R.01	WT	4.19683	LUAD	54	female	T2	N0	M0	stage i	1	57.5	-0.894913	-0.957655	quiescent	1	1	0	0	0	0	-1	1	1	1	-1	-1
TCGA.62.A46S.01	WT	3.94833	LUAD	73	male	T2	N0	M0	stage i	1	55.1	-1.24346	-0.230684	quiescent	0	0	0	0	0	0	-1	0	1	-1	-1	-1
TCGA.62.A46V.01	WT	3.20935	LUAD	78	female	T2	N0	M0	stage i	0	73.3	0.139756	-0.377059	glycolytic	0	0	0	1	0	0	0	0	0	0	-1	-1
TCGA.62.A46Y.01	WT	4.69172	LUAD	70	female	T2	N2	M0	stage iii	1	13.8	-0.142775	-0.870837	quiescent	1	0	0	0	0	0	1	0	0	0	-1	-1
TCGA.62.A470.01	WT	3.28371	LUAD	84	male	T2	N0	M0	stage i	1	39.8	-0.885502	-0.342977	quiescent	0	0	0	0	0	0	0	0	1	1	-1	-1
TCGA.62.A471.01	WT	3.81231	LUAD	64	male	T2b	N1	M0	stage ii	0	41.5333	0.347041	0.00269673	glycolytic	1	0	0	0	0	0	1	1	1	1	1	1
TCGA.62.A472.01	WT	4.85693	LUAD	70	male	T3	N0	M0	stage ii	0	30.3333	-0.0267159	-0.794275	quiescent	1	0	0	0	0	0	-1	0	2	2	-1	-1
TCGA.63.6202.01	WT	5.82973	LUSC	NA	male	T2	N0	M0	stage ii	0	53.4	0.0488373	-0.797583	glycolytic	1	1	1	0	0	0	-1	0	1	1	-1	-1
TCGA.63.7020.01	WT	5.17429	LUSC	NA	male	T1	N0	M0	stage i	0	71.1	0.865302	-0.0648135	glycolytic	1	1	1	1	0	0	-1	0	0	1	-1	-1
TCGA.63.7021.01	WT	4.52825	LUSC	NA	male	T1	N0	M0	stage i	0	71.4	0.24529	0.411394	cholesterogenic	1	0	0	1	0	0	-1	0	0	2	0	0
TCGA.63.7022.01	WT	5.17751	LUSC	NA	female	T1	N0	M0	stage i	0	69.1	0.39274	-1.26881	glycolytic	1	1	0	1	1	0	0	0	0	0	0	0
TCGA.63.7023.01	WT	4.29321	LUSC	NA	male	T1	N1	M0	stage ii	0	56.0667	0.128634	0.966424	cholesterogenic	0	1	0	0	0	0	-1	0	1	1	0	0
TCGA.63.A5MB.01	WT	4.12181	LUSC	62	male	T2	N0	M0	stage i	0	104.1	-0.0203852	0.046704	cholesterogenic	1	1	0	0	0	0	-1	1	0	0	-1	-1
TCGA.63.A5MG.01	WT	3.94043	LUSC	68	male	T2	N0	M0	stage i	0	71.6	0.453004	-0.466646	glycolytic	0	1	0	0	1	0	-1	0	1	1	0	0
TCGA.63.A5MH.01	WT	2.83126	LUSC	68	male	T1	N0	M0	stage i	0	67.5333	0.136682	0.430872	cholesterogenic	1	0	0	1	0	0	-1	-1	-1	1	1	1
TCGA.63.A5MI.01	WT	2.8628	LUSC	65	male	T2	N2	M0	stage iii	0	59.4667	0.466873	0.56502	cholesterogenic	1	0	0	0	0	0	-1	1	1	1	0	-1
TCGA.63.A5MJ.01	WT	4.04128	LUSC	54	male	T2	N1	M0	stage ii	0	60.8	0.537787	0.385056	glycolytic	1	1	1	1	1	0	-1	1	2	1	0	0
TCGA.63.A5ML.01	WT	4.41683	LUSC	68	male	T2	N0	M0	stage i	0	46.2	0.239092	-0.0734012	glycolytic	1	1	0	1	0	0	1	0	1	1	-1	0
TCGA.63.A5MM.01	WT	5.63298	LUSC	69	female	T2	N1	M0	stage ii	1	15.2	0.444947	-1.04751	glycolytic	0	1	0	0	1	0	0	0	0	0	0	0
TCGA.63.A5MN.01	WT	6.22952	LUSC	78	female	T3	N0	M0	stage ii	1	11.5	0.816969	-1.32026	glycolytic	0	0	0	0	0	0	0	0	0	0	0	0
TCGA.63.A5MP.01	WT	4.97906	LUSC	56	male	T2	N1	M0	stage ii	0	25.6333	-0.0810595	-1.20179	quiescent	1	1	1	0	0	0	0	0	-1	-1	0	0
TCGA.63.A5MR.01	WT	3.86794	LUSC	70	female	T2	N0	M0	stage i	0	90.5333	1.08736	1.19477	cholesterogenic	1	0	0	0	0	0	0	-1	1	1	-1	-1
TCGA.63.A5MS.01	WT	4.9662	LUSC	78	male	T2	N0	M0	stage i	0	79.3667	-0.220078	1.41732	cholesterogenic	1	1	0	0	1	0	0	1	-1	-1	1	1
TCGA.63.A5MT.01	WT	4.01652	LUSC	74	male	T3	N0	M0	stage ii	0	16.6	-0.0405006	0.151097	cholesterogenic	1	1	0	0	0	0	-1	0	-1	1	1	1
TCGA.63.A5MV.01	WT	3.95973	LUSC	69	male	T2b	N0	M0	stage ii	0	36.6667	0.287612	0.189867	glycolytic	1	1	0	0	0	0	-1	0	0	0	0	0
TCGA.63.A5MW.01	WT	3.61956	LUSC	76	male	T2	N0	M0	stage i	0	54.6333	-0.81359	-0.278641	quiescent	1	1	0	1	1	0	-1	1	1	1	0	0
TCGA.63.A5MY.01	WT	2.3896	LUSC	63	male	T1b	N0	M0	stage i	0	35.0667	1.19053	0.201029	glycolytic	1	0	0	0	0	0	-1	0	0	1	-1	0
TCGA.64.1676.01	WT	4.56807	LUAD	58	male	T1a	N0	M0	stage i	0	57.6	0.163248	-0.909358	glycolytic	1	1	1	1	0	0	-1	-1	1	1	1	-1
TCGA.64.1679.01	WT	3.86824	LUAD	58	female	T1	N2	M0	stage iii	0	82.9333	0.513287	-1.06596	glycolytic	1	1	0	0	0	1	-1	0	-1	0	0	0
TCGA.64.1680.01	WT	3.34384	LUAD	63	male	T2a	N2	M1	stage iv	0	37.5333	-0.796737	-0.375016	quiescent	0	0	0	0	0	0	0	1	1	1	-1	-1
TCGA.64.5774.01	WT	3.29769	LUAD	60	male	T2	N0	M0	stage i	0	89.2	0.00420192	-0.271569	glycolytic	0	0	0	0	0	0	-1	0	2	1	-2	-1
TCGA.64.5775.01	WT	3.21144	LUAD	71	male	T4	N0	M0	stage iii	1	2.06667	0.500267	-0.121282	glycolytic	1	1	0	1	0	0	0	0	1	1	-1	-1
TCGA.64.5778.01	WT	6.25842	LUAD	60	male	T2	N0	M0	stage i	0	43.5	-0.524365	-0.428197	quiescent	1	1	1	1	0	0	-1	0	0	0	0	0
TCGA.64.5779.01	WT	4.25272	LUAD	61	male	T2	N2	M0	stage iii	0	28.8	-0.479552	-0.412931	quiescent	0	1	0	0	0	0	-1	0	1	1	-1	-1
TCGA.64.5781.01	WT	5.19012	LUAD	55	female	T2	N0	M0	stage i	0	51.9667	-0.158215	-0.430615	quiescent	0	1	1	1	0	0	0	0	0	0	-1	-1
TCGA.64.5815.01	WT	4.20509	LUAD	74	male	T2	N1	M0	stage ii	0	28.8667	0.49988	-0.614355	glycolytic	0	0	1	1	0	0	-1	0	0	0	-1	-1
TCGA.66.2727.01	WT	4.26578	LUSC	55	female	T2	N0	M0	stage i	1	17.2	0.0798027	1.04473	cholesterogenic	1	1	1	0	0	0	-1	0	-1	-1	1	1
TCGA.66.2734.01	WT	3.49942	LUSC	62	female	T2	N0	M0	stage i	0	43.7	1.06197	-0.0486044	glycolytic	1	0	1	0	0	0	-1	0	1	1	1	1
TCGA.66.2744.01	WT	5.98609	LUSC	71	male	T2	N1	M0	stage ii	0	1	0.450571	-0.132389	glycolytic	1	1	0	1	0	0	0	0	1	1	0	0
TCGA.66.2754.01	WT	3.14293	LUSC	67	male	T2	N2	M0	stage iii	0	2.03333	0.875233	0.894344	cholesterogenic	1	1	0	0	0	0	-1	1	1	-1	0	1
TCGA.66.2755.01	WT	5.31083	LUSC	63	male	T2	N0	M0	stage i	0	0.933333	0.512693	0.947417	cholesterogenic	1	1	1	0	0	0	0	0	1	1	1	0
TCGA.66.2756.01	WT	3.64758	LUSC	68	male	T4	N0	M0	stage iii	0	1	0.29883	0.0850894	glycolytic	1	1	0	1	0	1	0	0	2	2	0	0
TCGA.66.2757.01	WT	5.10808	LUSC	65	female	T1	N0	M0	stage i	1	44.6	-0.133799	-0.155422	quiescent	1	1	0	0	1	0	-1	0	1	1	1	1
TCGA.66.2758.01	WT	5.43877	LUSC	71	male	T2	N0	M0	stage i	0	21.3	0.350545	1.71846	cholesterogenic	1	1	1	1	0	0	0	0	1	1	-1	-1
TCGA.66.2759.01	WT	4.78379	LUSC	66	male	T2	N2	M0	stage iii	0	25.4	1.13156	0.898901	glycolytic	1	1	1	0	0	0	-1	1	0	0	1	1
TCGA.66.2763.01	WT	4.37201	LUSC	63	female	T2	N0	M0	stage i	0	1	0.927544	0.691742	glycolytic	1	1	0	1	0	1	-1	-1	1	1	-1	-1
TCGA.66.2765.01	WT	4.7101	LUSC	64	male	T2	N0	M0	stage i	0	2.03333	1.12782	-0.322092	glycolytic	1	1	0	0	0	0	0	0	0	0	1	1
TCGA.66.2766.01	WT	3.31149	LUSC	54	male	T2	N2	M0	stage iii	0	1.03333	0.864452	1.17234	cholesterogenic	1	1	0	0	0	0	-1	1	-1	1	0	0
TCGA.66.2767.01	WT	5.92986	LUSC	62	male	T2	N3	M0	stage iii	0	2.03333	-0.118009	0.164853	cholesterogenic	0	1	1	1	1	0	-1	-1	1	1	0	0
TCGA.66.2769.01	WT	4.48227	LUSC	75	male	T4	N0	M0	stage iii	1	7.16667	0.323709	0.280127	glycolytic	0	1	1	0	0	0	-1	0	1	1	1	1
TCGA.66.2770.01	WT	5.19582	LUSC	79	male	T2	N0	M0	stage i	0	23.3333	0.481023	0.0723723	glycolytic	1	1	0	0	1	0	1	1	1	1	0	0
TCGA.66.2771.01	WT	5.09983	LUSC	60	male	T2	N1	M0	stage ii	0	19.2667	0.67203	0.418428	glycolytic	0	1	1	1	1	0	-1	0	0	0	0	1
TCGA.66.2773.01	WT	4.9392	LUSC	69	male	T2	N0	M0	stage i	1	3.06667	0.712911	0.0314131	glycolytic	1	1	1	1	1	0	-1	1	1	1	-1	-1
TCGA.66.2777.01	WT	3.70996	LUSC	71	male	T2	N0	M0	stage i	0	2.03333	0.510509	1.65622	cholesterogenic	1	0	0	0	1	0	-1	0	-1	1	0	0
TCGA.66.2778.01	WT	3.20646	LUSC	68	female	T2	N3	M0	stage iii	0	19.2667	1.04186	0.495652	glycolytic	1	1	1	1	0	0	0	0	0	0	0	0
TCGA.66.2780.01	WT	4.09027	LUSC	65	male	T2	N0	M0	stage i	1	12.2	1.07609	0.0879728	glycolytic	0	0	0	1	0	0	-1	0	0	0	-1	-1
TCGA.66.2781.01	WT	3.67944	LUSC	67	male	T2	N0	M0	stage i	0	4.03333	0.541812	0.526388	glycolytic	1	0	0	0	0	0	-1	0	-1	0	1	1
TCGA.66.2782.01	WT	4.68223	LUSC	71	male	T3	N0	M0	stage ii	1	12.1667	0.373388	0.690473	cholesterogenic	1	0	0	0	0	0	-1	0	2	2	-1	-1
TCGA.66.2783.01	WT	3.98908	LUSC	67	male	T2	N3	M0	stage iii	0	25.3	1.29673	1.22659	glycolytic	0	1	0	1	1	0	-1	0	0	0	-1	-1
TCGA.66.2785.01	WT	6.08404	LUSC	65	male	T2	N0	M0	stage i	0	2	-0.116374	-0.575978	quiescent	1	1	0	1	1	0	-1	1	0	0	0	0
TCGA.66.2786.01	WT	4.67806	LUSC	68	female	T1	N0	M0	stage i	0	26.3333	0.539248	0.0837918	glycolytic	1	1	0	1	1	0	-1	0	0	0	1	1
TCGA.66.2787.01	WT	5.13046	LUSC	57	male	T1	N0	M0	stage i	0	40.5667	0.306623	1.06124	cholesterogenic	1	1	1	1	1	0	1	0	-1	0	0	0
TCGA.66.2788.01	WT	5.05613	LUSC	56	male	T2	N0	M0	stage i	0	23.3	1.09102	0.500678	glycolytic	1	0	0	0	0	0	-1	0	1	1	-1	-1
TCGA.66.2789.01	WT	3.93082	LUSC	73	male	T1	N3	M0	stage iii	1	4.1	0.618016	0.0234223	glycolytic	0	1	1	1	0	0	-1	0	1	1	1	1
TCGA.66.2791.01	WT	5.86806	LUSC	66	male	T2	N3	M0	stage iii	1	5.1	0.65457	-0.25689	glycolytic	1	1	1	0	0	0	-1	2	-1	1	-1	0
TCGA.66.2792.01	WT	3.7693	LUSC	58	male	T2	N1	M0	stage ii	0	30.4333	0.966499	0.78915	glycolytic	1	0	0	0	0	0	1	1	1	1	-1	-1
TCGA.66.2793.01	WT	2.95295	LUSC	68	male	T4	N1	M0	stage iii	1	10.2	-0.174825	0.686011	cholesterogenic	1	1	1	0	1	0	-1	-1	1	1	1	1
TCGA.66.2794.01	WT	6.08246	LUSC	64	male	T4	N2	M0	stage iii	0	54.8333	0.324106	0.677348	cholesterogenic	1	0	0	0	1	0	0	0	1	2	0	0
TCGA.66.2795.01	WT	4.34924	LUSC	68	male	T4	N1	M0	stage iii	0	4.06667	0.528308	0.0407531	glycolytic	1	0	0	1	0	0	-1	0	0	0	-1	-1
TCGA.66.2800.01	WT	3.86425	LUSC	70	male	T4	N0	M0	stage iii	0	49.7333	1.03473	0.427716	glycolytic	1	0	0	1	0	0	0	-1	1	1	0	0
TCGA.67.3771.01	WT	5.18701	LUAD	77	female	T1	N0	M0	stage i	0	20.3333	0.117973	-0.0528114	glycolytic	1	1	1	1	0	0	-1	2	1	1	-1	-1
TCGA.67.3773.01	WT	4.70509	LUAD	84	female	T2	N0	M0	stage i	0	14.2333	-0.342291	-0.508422	quiescent	0	0	0	0	0	0	-1	0	0	0	-1	-1
TCGA.67.3774.01	WT	4.62641	LUAD	73	female	T2	N0	M0	stage i	0	12.8333	-0.750139	-0.369794	quiescent	0	0	0	0	0	0	0	0	0	0	0	0
TCGA.67.6215.01	WT	3.37264	LUAD	52	female	T2a	N0	M0	stage i	0	5.8	-0.380223	0.763609	cholesterogenic	0	1	0	0	0	0	-1	0	0	0	0	0
TCGA.67.6216.01	WT	4.15129	LUAD	57	female	T1a	N0	M0	stage i	0	4.7	-0.0137277	-1.38981	quiescent	0	0	0	0	0	0	0	0	0	0	-1	-1
TCGA.68.7755.01	WT	3.66174	LUSC	60	female	T1b	N1	M0	stage ii	0	2.76667	0.805656	0.99634	cholesterogenic	0	1	1	1	1	0	0	1	-1	0	-1	-1
TCGA.68.7756.01	WT	3.68159	LUSC	84	male	T4	N1	MX	stage iii	0	6.73333	0.780177	0.117795	glycolytic	0	0	0	1	0	0	0	1	0	0	-1	-1
TCGA.68.8250.01	WT	4.94678	LUSC	66	male	T1a	N0	MX	stage i	0	8.13333	0.391312	-0.366447	glycolytic	1	1	1	1	0	0	1	0	1	1	0	0
TCGA.68.8251.01	WT	4.27078	LUSC	78	male	T2a	N0	M0	stage i	0	13.5333	-0.0820012	-0.207313	quiescent	0	1	0	0	0	0	-1	0	1	1	1	1
TCGA.68.A59J.01	WT	5.65921	LUSC	74	female	T2a	N0	MX	stage i	0	14.9333	0.223929	0.378834	cholesterogenic	1	1	0	1	1	0	-1	1	0	0	0	0
TCGA.69.7761.01	WT	6.10059	LUAD	84	male	T2a	N0	MX	stage i	0	6.2	-0.0732548	-0.100003	quiescent	0	1	0	0	0	0	-1	0	0	0	0	0
TCGA.69.7763.01	WT	3.91004	LUAD	69	male	T1b	N0	M0	stage i	0	23	-1.16336	-0.870648	quiescent	0	0	0	0	0	0	0	0	1	1	-1	-1
TCGA.69.7764.01	WT	4.30657	LUAD	75	male	T1b	N0	M0	stage i	0	13.8	-1.30915	-0.375631	quiescent	0	0	0	0	0	0	-1	1	1	1	-1	-1
TCGA.69.7973.01	WT	3.73811	LUAD	42	female	T2a	N0	M0	stage i	0	7.66667	-0.924268	-0.54584	quiescent	0	0	1	0	0	0	1	1	1	1	-1	-1
TCGA.69.7974.01	WT	5.25139	LUAD	54	female	T2a	N2	MX	stage iii	0	6.13333	0.0325729	-0.621679	glycolytic	1	1	0	1	1	0	-1	1	1	1	-1	-1
TCGA.69.7978.01	WT	6.28625	LUAD	59	male	T2b	N1	MX	stage ii	0	4.46667	0.0719858	-1.2426	glycolytic	1	1	1	1	1	0	-1	1	0	0	-1	-1
TCGA.69.7979.01	WT	3.62463	LUAD	71	female	T2a	N0	MX	stage i	0	13.6	-0.0654861	1.01323	cholesterogenic	1	1	1	1	1	0	-1	-1	1	1	-1	-1
TCGA.69.7980.01	WT	5.02184	LUAD	70	female	T1b	N0	M0	stage i	0	13.7	-0.786498	-1.32933	quiescent	1	1	0	1	0	0	-1	1	-1	-1	0	0
TCGA.69.8253.01	WT	3.29677	LUAD	59	female	T1a	N1	MX	stage ii	0	14.2	-0.415192	-0.00285294	quiescent	0	1	0	0	0	0	0	0	0	0	-1	-1
TCGA.69.8254.01	WT	4.97089	LUAD	85	male	T2b	NA	NA	not reported	0	13.6333	-0.823795	-0.341177	quiescent	0	0	0	1	0	0	0	0	0	0	-2	-2
TCGA.69.8255.01	WT	5.61195	LUAD	71	male	T1a	N0	M0	stage i	0	4.3	-0.267217	0.177776	cholesterogenic	0	1	1	1	0	0	-1	1	1	1	0	0
TCGA.69.A59K.01	WT	4.94632	LUAD	60	female	T3	N0	M0	stage ii	0	19.7	-0.064585	-0.676699	quiescent	1	1	0	1	0	0	-1	0	1	1	-1	-1
TCGA.70.6723.01	WT	3.58483	LUSC	65	male	T3	N0	M0	stage ii	0	12.5	0.466538	0.255059	glycolytic	1	0	0	1	0	0	1	1	-1	1	-1	-1
TCGA.71.6725.01	WT	2.84676	LUAD	48	female	T2	N0	M0	stage i	0	8.53333	-1.48829	0.177489	cholesterogenic	0	0	0	0	0	0	-1	-1	1	1	-2	1
TCGA.73.4658.01	WT	4.62154	LUAD	80	female	T2	N0	M0	stage i	1	53.3333	-0.0948384	-0.424654	quiescent	0	0	0	1	0	0	-1	0	1	1	-1	-1
TCGA.73.4659.01	WT	3.60074	LUAD	66	male	T2	N2	M0	stage iii	1	23.7	-0.177553	-0.270019	quiescent	0	0	0	0	0	0	-1	0	1	1	-1	-1
TCGA.73.4662.01	WT	4.62934	LUAD	65	female	T1	N0	M0	stage i	0	83.8333	-0.99892	-0.266324	quiescent	0	1	1	0	0	0	-1	1	1	1	0	0
TCGA.73.4666.01	WT	6.26055	LUAD	52	female	T1	N0	M1	stage iv	0	26.6667	0.322735	0.0224505	glycolytic	1	0	0	0	0	0	1	0	0	0	-1	-1
TCGA.73.4668.01	WT	3.53926	LUAD	66	female	T2	N1	M0	stage ii	0	15.5667	0.0816967	-0.337582	glycolytic	0	1	0	1	1	0	-1	0	-1	-1	0	0
TCGA.73.4670.01	WT	3.23805	LUAD	69	female	T2	N0	M1	stage iv	0	4.36667	1.0566	-0.27304	glycolytic	1	1	1	1	0	0	-1	0	1	1	-1	0
TCGA.73.4675.01	WT	2.985	LUAD	59	male	T3	N1	M0	stage iii	1	30.7333	-0.178301	-0.968993	quiescent	0	1	0	0	0	0	1	1	1	1	-1	-1
TCGA.73.4676.01	WT	3.39341	LUAD	45	male	T2a	N1	M0	stage ii	1	9.36667	0.563757	0.67498	cholesterogenic	1	0	0	1	0	0	0	0	1	1	0	0
TCGA.73.4677.01	WT	3.77522	LUAD	74	male	T2a	N0	M0	not reported	1	1.26667	-1.00882	0.126321	cholesterogenic	0	1	1	1	0	0	0	0	1	1	1	1
TCGA.73.7498.01	WT	3.77983	LUAD	58	female	T1b	N0	M0	stage i	0	39.6333	-1.41056	-0.737755	quiescent	0	0	1	0	0	0	0	0	1	1	-1	-1
TCGA.73.7499.01	WT	5.82648	LUAD	81	female	T2a	N0	M0	stage i	1	51.0333	-0.351055	0.496887	cholesterogenic	1	0	0	0	0	0	-1	-1	1	1	-1	-1
TCGA.73.A9RS.01	WT	4.04254	LUAD	41	male	T3	N0	M0	stage ii	1	11.3333	-1.26751	0.788816	cholesterogenic	0	1	1	1	0	1	-1	1	-1	0	-1	-1
TCGA.75.5125.01	WT	5.68107	LUAD	NA	male	T2	N1	M0	stage ii	1	67.5667	-0.00593564	-0.684573	quiescent	1	0	0	1	0	0	-1	-1	1	1	1	1
TCGA.75.5146.01	WT	3.93115	LUAD	NA	male	T2	N0	M0	stage i	0	78.9333	-1.01803	0.38473	cholesterogenic	1	0	0	0	0	0	0	1	0	0	0	0
TCGA.75.5147.01	WT	4.66377	LUAD	NA	female	T2	N0	M0	stage i	0	44.4333	0.352874	0.655612	cholesterogenic	1	0	0	1	0	0	-1	-1	1	1	0	0
TCGA.75.6206.01	WT	3.80243	LUAD	NA	male	T2	N0	M0	stage i	0	86.3333	-1.10436	-1.23093	quiescent	0	0	0	1	0	0	-1	1	1	1	-1	-1
TCGA.75.6214.01	WT	3.92281	LUAD	NA	female	T2	N2	M0	stage iii	1	37.1667	0.18591	-0.908293	glycolytic	1	1	0	0	0	0	-1	1	-1	1	-1	-1
TCGA.75.7027.01	WT	3.56612	LUAD	NA	male	T2	N0	M0	stage i	0	101.967	-0.0112472	0.107494	cholesterogenic	0	0	1	1	0	0	0	1	1	1	-1	-1
TCGA.77.6842.01	WT	5.25374	LUSC	79	male	T2	N1	M0	stage ii	1	29.9667	0.500723	-0.0907186	glycolytic	1	1	0	0	0	0	-1	1	0	1	0	0
TCGA.77.6843.01	WT	3.0231	LUSC	74	male	T1	N1	M0	stage ii	1	74.1333	-0.161	-0.25537	quiescent	1	0	0	0	0	0	0	0	0	0	0	0
TCGA.77.6844.01	WT	3.7013	LUSC	74	male	T3	N1	M0	stage iii	1	76.1333	0.329011	0.0934295	glycolytic	1	1	0	0	0	0	-1	0	1	1	0	0
TCGA.77.6845.01	WT	2.42362	LUSC	69	male	T3	N0	M0	stage ii	1	23.6	0.847308	1.29674	cholesterogenic	1	1	0	1	1	0	-1	1	1	0	0	0
TCGA.77.7139.01	WT	3.75575	LUSC	56	male	T2	N1	M0	stage ii	0	142.033	-0.140781	-0.0160181	quiescent	1	0	0	1	1	1	-1	0	1	1	0	0
TCGA.77.7140.01	WT	3.25619	LUSC	69	female	T2	N1	M0	stage ii	1	21.0667	0.838802	1.25246	cholesterogenic	1	1	0	1	0	0	1	1	0	1	0	0
TCGA.77.7141.01	WT	4.14016	LUSC	64	male	T2	N0	M0	stage i	0	0.5	-0.157704	0.741472	cholesterogenic	1	1	0	1	0	0	-1	1	1	1	-1	-1
TCGA.77.7142.01	WT	3.96306	LUSC	59	female	T2	N0	M0	stage i	0	74.2333	-0.0595635	-0.163596	quiescent	1	1	0	0	0	0	0	1	0	0	1	1
TCGA.77.7335.01	WT	6.2438	LUSC	62	female	T4	N2	M0	stage iii	1	71.1	0.0939738	0.454791	cholesterogenic	1	1	0	0	1	0	-1	0	0	1	0	0
TCGA.77.7337.01	WT	4.0499	LUSC	65	male	T2	N1	M0	stage ii	1	108.433	1.25199	0.748914	glycolytic	1	1	0	1	1	0	-1	0	1	1	0	0
TCGA.77.7338.01	WT	3.55373	LUSC	64	male	T2	N0	M0	stage i	1	0.166667	0.381965	1.28663	cholesterogenic	1	0	0	0	1	0	-1	0	1	1	0	0
TCGA.77.7463.01	WT	2.93781	LUSC	75	male	T2	N0	M0	stage i	1	47.4333	1.06361	1.14205	cholesterogenic	1	1	0	0	0	0	0	0	1	1	0	0
TCGA.77.7465.01	WT	5.34182	LUSC	58	male	T2a	N1	M0	stage ii	0	33	-0.187693	0.96891	cholesterogenic	1	1	0	1	1	0	-1	-1	1	1	1	1
TCGA.77.8007.01	WT	5.16571	LUSC	68	male	T2	N1	M0	stage ii	1	6.6	0.928499	-0.528422	glycolytic	1	0	0	0	0	0	0	-1	2	2	-1	-1
TCGA.77.8008.01	WT	4.19473	LUSC	68	male	T2	N0	M0	stage i	1	87.9667	0.397547	-1.05074	glycolytic	1	1	0	0	0	0	-1	0	0	0	0	0
TCGA.77.8009.01	WT	3.97379	LUSC	68	male	T2	N1	M0	stage ii	1	56.5	0.686824	0.987563	cholesterogenic	0	1	0	0	0	0	-1	1	1	1	-1	-1
TCGA.77.8128.01	WT	2.66593	LUSC	60	male	T2	N2	M0	stage iii	1	38.3333	0.505073	0.61644	cholesterogenic	1	1	0	1	0	0	-1	0	1	1	0	0
TCGA.77.8130.01	WT	3.11325	LUSC	69	male	T2	N1	M0	stage ii	0	158.833	0.545529	-1.08422	glycolytic	1	1	1	1	0	0	-1	1	1	1	1	1
TCGA.77.8131.01	WT	5.41333	LUSC	72	male	T2	NX	M0	stage i	1	12.7667	0.701438	0.192464	glycolytic	1	0	0	0	0	0	-1	0	1	1	0	-1
TCGA.77.8133.01	WT	4.4622	LUSC	74	male	T1	N1	M0	stage ii	1	54.6667	-0.299957	0.694536	cholesterogenic	1	1	1	1	1	0	-1	0	1	1	0	0
TCGA.77.8136.01	WT	6.20009	LUSC	74	female	T2	N1	M0	stage ii	1	39.6333	0.942968	-0.803254	glycolytic	0	0	0	0	0	0	-1	-1	1	1	0	0
TCGA.77.8138.01	WT	4.00555	LUSC	74	male	T2	N0	M0	stage i	1	17.9667	0.568626	-0.899314	glycolytic	1	0	0	0	0	0	-1	0	1	1	0	0
TCGA.77.8139.01	WT	3.80734	LUSC	72	male	T3	N0	M0	stage ii	0	105.533	0.119945	-0.627307	glycolytic	1	0	1	1	0	0	-1	1	1	1	0	0
TCGA.77.8140.01	WT	2.78793	LUSC	66	female	T2	N1	M0	stage ii	1	11.7	-1.08369	0.438033	cholesterogenic	1	1	1	0	0	0	-1	0	1	1	0	0
TCGA.77.8143.01	WT	3.55411	LUSC	76	male	T2	N2	M0	stage iii	1	26.7667	0.816695	1.97491	cholesterogenic	1	0	1	1	1	0	0	0	1	1	0	0
TCGA.77.8144.01	WT	3.41793	LUSC	70	male	T2	N0	M0	stage i	0	27.7667	0.529975	0.351403	glycolytic	1	1	1	0	1	0	0	0	1	1	-1	0
TCGA.77.8145.01	WT	3.37119	LUSC	73	male	T4	N1	M0	stage iii	1	7.06667	0.491895	0.569178	cholesterogenic	0	0	0	0	0	0	-1	1	1	1	0	0
TCGA.77.8146.01	WT	3.70735	LUSC	72	male	T1	N0	M0	stage i	0	106.3	0.81871	0.212143	glycolytic	NA	NA	NA	NA	NA	NA	NA	NA	NA	NA	NA	NA
TCGA.77.8148.01	WT	4.00902	LUSC	68	male	T3	N1	M0	stage iii	0	67.4333	0.583782	1.17509	cholesterogenic	1	1	1	1	0	0	-1	0	1	1	0	0
TCGA.77.8150.01	WT	4.70942	LUSC	64	male	T3	N1	M0	stage iii	1	55.1667	0.179021	0.218697	cholesterogenic	1	1	0	0	0	0	-1	1	1	1	-1	-1
TCGA.77.8153.01	WT	2.24108	LUSC	77	female	T2	N0	M0	stage i	0	66.4	0.765556	0.340548	glycolytic	1	1	0	0	1	0	0	1	0	0	0	0
TCGA.77.8154.01	WT	2.53829	LUSC	67	male	T1	N0	M0	stage i	0	61.3667	-0.00797153	0.363051	cholesterogenic	1	1	0	0	0	0	-1	0	0	0	0	0
TCGA.77.A5FZ.01	WT	5.56348	LUSC	64	male	T4	N0	M0	stage iii	1	127.933	-0.719956	-1.44848	quiescent	0	0	0	0	0	0	0	0	0	0	0	0
TCGA.77.A5G1.01	WT	4.30606	LUSC	75	male	T3	N1	M0	stage iii	0	134.2	0.835914	0.427312	glycolytic	1	1	0	0	1	0	-1	1	0	0	0	0
TCGA.77.A5G3.01	WT	3.90908	LUSC	63	male	T2	N1	M0	stage ii	0	152.333	0.111479	0.637446	cholesterogenic	1	1	1	1	0	0	-1	1	0	0	-1	0
TCGA.77.A5G6.01	WT	2.95032	LUSC	66	male	T2	N2	M0	stage iii	1	22.6	0.752683	0.279726	glycolytic	1	1	1	1	0	1	-1	0	1	1	1	1
TCGA.77.A5GA.01	WT	3.13197	LUSC	76	male	T2a	N0	M0	stage i	0	42.6667	0.801683	0.26541	glycolytic	1	1	0	1	0	0	1	1	1	1	0	0
TCGA.77.A5GF.01	WT	4.60233	LUSC	70	male	T2a	N1	M0	stage ii	1	28	0.549667	0.238314	glycolytic	1	1	1	0	0	0	1	0	1	1	0	0
TCGA.77.A5GH.01	WT	5.77764	LUSC	81	male	T2a	N0	M0	stage i	0	39.4	0.120118	-0.284415	glycolytic	1	1	0	1	0	0	-1	0	1	1	0	0
TCGA.78.7145.01	WT	3.21303	LUAD	52	female	T4	N1	M1	stage iv	1	27.5333	0.571289	-0.205073	glycolytic	1	1	0	1	0	0	-1	0	0	2	0	0
TCGA.78.7146.01	WT	3.99257	LUAD	71	female	T2	N2	M0	stage iii	1	5.76667	0.888916	0.267444	glycolytic	1	1	1	1	0	0	-1	0	1	1	-1	-1
TCGA.78.7148.01	WT	4.08938	LUAD	71	male	T2	N1	M0	stage ii	1	20.8667	0.147677	-0.00945323	glycolytic	0	1	1	0	0	0	0	0	1	1	0	0
TCGA.78.7149.01	WT	3.20726	LUAD	71	male	T4	N0	M0	stage iii	0	131.333	-0.968617	-1.62985	quiescent	1	0	0	0	0	0	1	1	1	1	-1	-1
TCGA.78.7150.01	WT	3.65753	LUAD	59	male	T2	N1	M0	stage ii	1	22.2	0.358885	0.744663	cholesterogenic	1	1	1	0	0	1	-1	1	2	-1	1	0
TCGA.78.7152.01	WT	4.24758	LUAD	65	male	T2	N0	M0	stage i	1	40.5	-0.907151	-0.839691	quiescent	0	0	0	0	1	0	0	0	1	1	-1	-1
TCGA.78.7153.01	WT	3.29	LUAD	65	female	T2	N0	M0	stage i	0	121.167	-0.81099	-0.14572	quiescent	0	0	0	0	0	0	0	-1	-2	1	-1	-1
TCGA.78.7154.01	WT	3.84322	LUAD	72	male	T3	N2	M0	stage iii	1	19.7667	-0.401814	1.56592	cholesterogenic	1	1	0	1	0	0	-1	2	0	2	-1	0
TCGA.78.7156.01	WT	3.48792	LUAD	62	male	T4	N1	M1	stage iv	1	32.5333	-1.37109	-0.766734	quiescent	0	0	0	1	0	0	0	0	0	0	-1	-1
TCGA.78.7159.01	WT	3.8614	LUAD	60	female	T1	NX	M0	stage i	0	65.8	-0.155833	-0.613784	quiescent	0	0	0	0	0	0	-1	0	1	1	-1	-1
TCGA.78.7160.01	WT	5.34178	LUAD	61	male	T4	N2	M1	stage iv	1	23.2333	-0.621043	-0.107851	quiescent	0	0	0	0	0	0	0	1	0	0	0	0
TCGA.78.7161.01	WT	2.96794	LUAD	69	female	T3	N0	M0	stage ii	1	9.7	-1.09798	-0.666169	quiescent	0	1	0	1	0	0	0	0	1	2	0	-1
TCGA.78.7162.01	WT	4.84284	LUAD	75	male	T1	N0	M0	stage i	1	105.633	-1.22698	-0.239617	quiescent	0	0	0	1	0	0	0	1	0	0	-1	-1
TCGA.78.7163.01	WT	3.78494	LUAD	60	male	T2	N0	M0	stage i	0	241.6	0.268698	-0.909406	glycolytic	0	0	0	1	0	0	0	1	0	0	0	0
TCGA.78.7166.01	WT	3.47185	LUAD	84	male	T2	N1	M0	stage ii	1	8.6	-0.310899	-0.460102	quiescent	0	0	0	0	0	0	0	0	0	0	0	0
TCGA.78.7167.01	WT	3.03823	LUAD	77	male	T2	N0	M1	stage iv	1	89.3667	-1.0571	-1.12627	quiescent	0	0	0	0	0	0	1	1	-1	2	-1	-1
TCGA.78.7220.01	WT	4.05149	LUAD	53	female	T2	N2	M0	stage iii	1	26.9	-0.0723338	0.0681371	cholesterogenic	1	1	1	1	1	0	1	1	1	1	-1	1
TCGA.78.7535.01	WT	3.05845	LUAD	45	male	T2	N0	M0	stage i	1	31.6333	-1.29663	-0.910295	quiescent	1	0	1	1	0	0	-1	0	1	1	1	-1
TCGA.78.7536.01	WT	4.63281	LUAD	69	male	T2	N2	M0	stage iii	1	8.13333	-0.0125558	-0.135279	quiescent	1	1	0	1	0	0	-1	1	2	1	-1	-1
TCGA.78.7537.01	WT	3.38829	LUAD	72	male	T2	N0	M0	stage i	1	54.0667	-1.21248	-1.27165	quiescent	0	0	0	1	0	0	0	0	0	0	-1	-1
TCGA.78.7539.01	WT	5.34242	LUAD	75	female	T2b	N0	M0	stage ii	0	26.3667	-1.41721	-0.579167	quiescent	0	1	0	0	1	1	-1	1	1	1	1	1
TCGA.78.7540.01	WT	3.22451	LUAD	66	female	T2	N0	M0	stage i	1	39.9	-0.548749	-0.17179	quiescent	1	0	0	0	0	0	-1	0	0	0	-1	-1
TCGA.78.7542.01	WT	4.96044	LUAD	56	male	T2	N0	M0	stage i	1	10.7	0.994817	0.204951	glycolytic	1	0	1	1	0	0	0	0	1	1	-1	-1
TCGA.78.7633.01	WT	2.82235	LUAD	67	male	T2	N0	M0	stage i	1	50.9333	-1.1644	-0.525304	quiescent	0	0	0	1	0	0	0	1	0	0	-1	-1
TCGA.78.8640.01	WT	4.29922	LUAD	59	male	T1	N1	M0	stage ii	0	235.4	0.147422	0.985941	cholesterogenic	1	1	0	1	1	1	-1	1	-1	-1	0	0
TCGA.78.8648.01	WT	5.40963	LUAD	58	female	T3	N0	M0	stage ii	1	40.3	-0.951577	-1.59093	quiescent	0	0	0	0	0	0	0	0	0	0	0	0
TCGA.78.8655.01	WT	4.60287	LUAD	77	female	T1	N0	M0	stage i	0	78.6667	-0.78409	-1.0627	quiescent	0	0	0	0	0	0	-1	1	0	0	-1	-1
TCGA.78.8660.01	WT	5.49381	LUAD	69	male	T2	N1	M0	stage ii	1	10.7	0.38594	-0.604777	glycolytic	1	1	0	0	0	0	0	0	1	1	0	0
TCGA.78.8662.01	WT	2.69656	LUAD	53	female	T2	N0	M0	stage i	1	112.033	-0.345458	0.616042	cholesterogenic	1	1	1	1	0	0	1	2	1	1	1	1
TCGA.80.5608.01	WT	4.1999	LUAD	NA	female	T1	N0	M0	stage i	0	94.4	-0.215614	0.43363	cholesterogenic	0	0	0	0	1	0	-1	1	1	1	1	-1
TCGA.80.5611.01	WT	5.30346	LUAD	NA	male	T2	N0	M0	stage i	0	86.5	0.469865	-0.375083	glycolytic	0	1	0	1	0	0	-1	0	-1	-1	-1	-1
TCGA.83.5908.01	WT	6.70358	LUAD	59	female	T1	N0	M0	stage i	0	27.4667	-0.594197	-1.05019	quiescent	1	1	0	0	1	0	0	0	0	0	-1	-1
TCGA.85.6175.01	WT	4.77696	LUSC	63	female	T3	N0	M0	stage ii	1	9.8	-0.242892	-1.56198	quiescent	0	0	0	0	0	0	0	1	1	1	0	-1
TCGA.85.6560.01	WT	4.73474	LUSC	59	male	T1b	N1	M0	stage ii	0	41.9667	0.193488	1.41775	cholesterogenic	1	1	1	0	1	0	-2	1	1	1	1	1
TCGA.85.6561.01	WT	4.99231	LUSC	66	male	T2a	NX	M0	stage i	0	40.8	0.438423	-0.63267	glycolytic	1	0	0	1	1	0	0	0	1	1	0	0
TCGA.85.6798.01	WT	2.64633	LUSC	57	male	T3	N1	M0	stage iii	1	6.5	1.29449	-0.0852132	glycolytic	1	1	0	1	1	0	0	1	1	1	1	1
TCGA.85.7696.01	WT	3.9026	LUSC	64	male	T1	N0	M0	stage i	0	37.0333	0.171775	0.931672	cholesterogenic	1	1	0	1	1	0	-1	-1	0	0	-1	-1
TCGA.85.7697.01	WT	3.93534	LUSC	49	male	T3	N0	M0	stage ii	0	35.4333	0.377804	0.222313	glycolytic	1	1	1	1	0	0	-1	0	0	0	0	0
TCGA.85.7698.01	WT	5.01222	LUSC	48	male	T1b	N0	M0	stage i	0	31.7333	0.544481	0.577613	cholesterogenic	1	1	0	1	0	0	0	2	0	2	-1	-1
TCGA.85.7699.01	WT	5.47094	LUSC	73	male	T4	N0	M0	stage iii	1	33.3667	-0.0570494	0.334462	cholesterogenic	1	1	0	1	1	0	0	-1	1	1	1	1
TCGA.85.7710.01	WT	4.6803	LUSC	59	female	T1b	N0	M0	stage i	0	1.4	1.16206	0.395942	glycolytic	1	1	1	0	0	0	-1	0	0	0	-1	-1
TCGA.85.7843.01	WT	3.71188	LUSC	50	male	T2a	N1	M0	stage ii	0	1.16667	0.6625	0.944714	cholesterogenic	1	1	1	0	1	0	-1	-1	-1	1	1	1
TCGA.85.7844.01	WT	3.85094	LUSC	71	male	T2a	N0	M0	stage i	0	30.3667	0.843347	-0.0896079	glycolytic	1	1	1	0	0	1	-1	1	-1	1	0	0
TCGA.85.7950.01	WT	5.22849	LUSC	46	male	T2a	N0	M0	stage i	0	19.2	0.531433	-0.785011	glycolytic	1	1	1	1	1	0	1	0	1	1	1	1
TCGA.85.8048.01	WT	5.60726	LUSC	62	male	T1	N0	M0	stage i	0	25.5	-0.40543	-0.190924	quiescent	1	1	0	0	0	0	0	0	0	0	0	0
TCGA.85.8049.01	WT	5.13121	LUSC	57	male	T2a	N0	M0	stage i	0	19.3	-0.0655586	-0.657429	quiescent	1	0	0	1	0	0	0	0	0	0	0	0
TCGA.85.8052.01	WT	3.37792	LUSC	53	male	T3	N0	M0	stage ii	0	24.4667	0.89743	0.489835	glycolytic	1	1	0	0	0	0	-1	0	1	1	-1	-1
TCGA.85.8070.01	WT	3.1207	LUSC	71	male	T2	N0	M0	stage i	0	32	0.393599	0.523102	cholesterogenic	1	1	1	0	1	0	-1	1	1	-1	-1	-1
TCGA.85.8071.01	WT	3.51505	LUSC	52	male	T1a	N1	M0	stage ii	0	27.1667	0.51779	0.0487906	glycolytic	0	1	1	0	0	0	0	0	0	0	0	0
TCGA.85.8072.01	WT	4.37289	LUSC	60	male	T1a	N0	M0	stage i	0	31.0667	0.0491484	0.0343464	glycolytic	1	1	0	0	0	0	0	2	0	0	-1	-1
TCGA.85.8276.01	WT	5.18241	LUSC	62	male	T1b	N1	M0	stage ii	0	35	0.46637	0.345337	glycolytic	0	1	0	0	0	0	-1	1	-1	1	1	1
TCGA.85.8277.01	WT	4.36197	LUSC	70	male	T3	N1	M0	stage iii	1	10.2333	0.758088	0.811399	cholesterogenic	1	1	0	0	1	0	1	1	-1	1	-1	-1
TCGA.85.8287.01	WT	5.15818	LUSC	72	male	T1b	N0	M0	stage i	1	0.766667	-0.426991	-0.409009	quiescent	1	1	0	1	0	0	-1	1	1	1	1	1
TCGA.85.8288.01	WT	4.01609	LUSC	70	male	T1b	N1	M0	stage ii	1	13.4	0.697675	0.670789	glycolytic	1	1	0	1	0	0	-1	-1	0	0	0	0
TCGA.85.8350.01	WT	3.82554	LUSC	61	male	T1b	N0	M0	stage i	0	22.7667	0.591183	-0.361782	glycolytic	1	0	1	1	1	0	0	0	1	1	0	0
TCGA.85.8351.01	WT	3.56316	LUSC	72	male	T2a	N1	M0	stage ii	0	17	0.385626	0.439039	cholesterogenic	1	1	0	0	1	0	0	0	0	0	0	0
TCGA.85.8352.01	WT	3.25197	LUSC	67	male	T3	N1	M0	stage iii	1	5.36667	0.23556	1.31789	cholesterogenic	1	0	1	1	0	0	1	1	1	1	0	1
TCGA.85.8353.01	WT	4.51819	LUSC	72	male	T3	N1	M0	stage iii	1	3.13333	0.657926	0.485149	glycolytic	1	1	0	0	0	0	1	0	1	1	1	1
TCGA.85.8354.01	WT	2.87116	LUSC	53	male	T2a	N0	M0	stage i	0	33.1667	0.940399	1.0818	cholesterogenic	1	1	1	0	0	0	1	1	0	0	-1	-1
TCGA.85.8355.01	WT	6.05847	LUSC	63	male	T1a	N0	M0	stage i	0	2.03333	-0.712284	-0.197373	quiescent	1	1	0	0	0	0	0	0	0	0	0	0
TCGA.85.8479.01	WT	2.3188	LUSC	66	male	T1a	N0	M0	stage i	0	15.6	0.168055	0.262085	cholesterogenic	0	0	0	0	0	0	-1	0	0	0	-1	-1
TCGA.85.8481.01	WT	3.94308	LUSC	70	male	T3	N0	M0	stage ii	1	7.86667	0.796131	1.03074	cholesterogenic	1	1	0	0	0	0	-1	0	1	1	0	0
TCGA.85.8580.01	WT	3.7854	LUSC	52	female	T2a	N0	M0	stage i	0	37.1	0.211271	0.605443	cholesterogenic	1	1	0	1	0	0	0	0	1	1	0	0
TCGA.85.8582.01	WT	3.86896	LUSC	49	male	T1a	N0	M0	stage i	0	38.6667	0.872033	0.298928	glycolytic	1	1	1	1	1	0	0	0	1	1	0	0
TCGA.85.8584.01	WT	5.62482	LUSC	71	male	T2a	N1	M0	stage ii	1	12.7667	-0.269498	-0.5613	quiescent	0	1	0	1	0	0	-1	0	1	1	0	-1
TCGA.85.8664.01	WT	2.54254	LUSC	73	male	T2b	N1	M0	stage ii	1	18.3333	1.03931	0.578718	glycolytic	1	0	1	1	0	0	1	-1	1	1	1	1
TCGA.85.8666.01	WT	3.73918	LUSC	65	male	T2a	N0	M0	stage i	1	22.9	1.00829	0.355842	glycolytic	1	1	0	1	0	0	-1	1	1	1	1	1
TCGA.85.A4CL.01	WT	4.85512	LUSC	65	male	T1b	N0	M0	stage i	1	30.7	0.0807889	0.170301	cholesterogenic	1	1	0	1	1	0	-1	0	-1	0	0	0
TCGA.85.A4CN.01	WT	3.83294	LUSC	56	female	T2b	N1	M0	stage ii	0	34.6	0.349209	1.19056	cholesterogenic	1	0	0	1	0	0	-1	1	-1	1	1	1
TCGA.85.A4JB.01	WT	3.72255	LUSC	74	male	T3	N0	M0	stage ii	0	31.4	1.05783	0.46691	glycolytic	1	1	1	1	1	0	-1	0	2	2	1	1
TCGA.85.A4JC.01	WT	3.05286	LUSC	84	male	T2b	N0	M0	stage ii	1	20.1333	0.416049	0.935347	cholesterogenic	1	1	0	0	0	0	-1	0	1	1	-1	-1
TCGA.85.A4PA.01	WT	5.44469	LUSC	61	male	T2a	N0	M0	stage i	0	24.7	-1.53191	-1.35231	quiescent	0	0	0	0	0	0	0	0	0	0	0	0
TCGA.85.A4QQ.01	WT	3.17856	LUSC	68	male	T2a	N0	M0	stage i	1	30.9	0.231757	0.285917	cholesterogenic	1	1	0	0	0	0	-1	0	2	2	-1	-1
TCGA.85.A4QR.01	WT	2.36978	LUSC	67	male	T2a	N0	M0	stage i	0	20	0.417114	1.1764	cholesterogenic	1	1	0	0	0	0	-1	1	2	1	-1	-1
TCGA.85.A50Z.01	WT	3.6241	LUSC	57	male	T2b	N0	M0	stage ii	0	16.4333	0.808069	0.22435	glycolytic	1	1	0	0	0	0	-1	0	0	0	-1	-1
TCGA.85.A510.01	WT	4.84569	LUSC	74	female	T2b	N1	M0	stage ii	0	16.0667	-0.186039	-0.151634	quiescent	1	1	0	0	1	0	-1	1	1	1	-1	-1
TCGA.85.A511.01	WT	4.52702	LUSC	62	male	T2b	N1	M0	stage ii	1	15.1667	0.447918	0.294187	glycolytic	1	0	0	0	0	0	0	-2	1	1	0	0
TCGA.85.A512.01	WT	3.14423	LUSC	46	male	T1b	N1	M0	stage ii	0	15.5	0.106412	1.02934	cholesterogenic	1	1	0	1	1	0	-1	0	0	0	0	0
TCGA.85.A513.01	WT	5.31128	LUSC	60	female	T1a	NX	M0	stage i	0	30.3333	-1.15954	-0.750281	quiescent	0	0	0	0	0	0	0	0	1	1	0	0
TCGA.85.A53L.01	WT	3.14556	LUSC	63	male	T2b	N0	M0	stage ii	0	12.5667	1.33079	1.27944	glycolytic	1	1	1	1	1	0	-1	0	1	1	0	0
TCGA.85.A5B5.01	WT	3.36993	LUSC	58	male	T1b	N0	M0	stage i	0	3.7	-0.440993	-0.182853	quiescent	1	1	0	0	1	0	1	1	1	1	-1	-1
TCGA.86.6562.01	WT	3.79659	LUAD	52	male	T2a	N1	M0	stage ii	1	12.5333	-0.101019	0.244725	cholesterogenic	0	0	0	0	0	0	1	1	0	0	-1	-1
TCGA.86.6851.01	WT	6.53554	LUAD	73	female	T1b	N1	M0	stage ii	0	5.96667	-0.582944	-0.998431	quiescent	1	1	0	1	1	1	-1	1	-1	1	1	1
TCGA.86.7701.01	WT	5.17892	LUAD	66	male	T2	N0	M1	stage iv	0	31.5667	0.0857958	-0.36572	glycolytic	1	0	1	1	0	0	-1	0	1	1	-1	-1
TCGA.86.7711.01	WT	4.18948	LUAD	70	male	T2a	N1	M0	stage ii	1	34.8667	0.270373	0.0433502	glycolytic	1	0	1	1	1	0	-1	0	0	1	-1	0
TCGA.86.7713.01	WT	3.44025	LUAD	70	male	T2b	N0	M0	stage ii	0	38.5667	-0.355927	-0.853725	quiescent	0	0	0	0	0	0	-1	1	1	0	-1	-1
TCGA.86.7714.01	WT	3.61512	LUAD	61	female	T1b	N2	M0	stage iii	1	20.8333	-0.6391	-0.954152	quiescent	0	0	0	0	0	0	0	0	0	0	-1	-1
TCGA.86.7953.01	WT	4.20932	LUAD	69	female	T1b	N0	M0	stage i	0	33.2333	-0.253841	0.0948287	cholesterogenic	0	0	0	0	0	0	-1	0	0	0	-1	-1
TCGA.86.7954.01	WT	6.03266	LUAD	68	female	T2	N0	M0	stage i	0	20.1667	-0.582991	-0.696324	quiescent	1	0	1	0	1	0	-1	0	1	1	1	1
TCGA.86.7955.01	WT	2.84902	LUAD	62	male	T2a	N0	M0	stage i	0	35.7333	0.629971	1.99536	cholesterogenic	0	1	1	0	0	0	-1	0	1	0	-1	-1
TCGA.86.8054.01	WT	2.91344	LUAD	61	male	T2b	N1	M0	stage ii	0	38.2667	0.151427	-0.225443	glycolytic	0	0	1	1	0	0	-1	-1	2	1	-1	-1
TCGA.86.8056.01	WT	3.8181	LUAD	63	female	T4	N0	M0	stage iii	0	4.63333	-1.03503	-0.270012	quiescent	1	0	0	0	0	0	-1	0	0	0	-1	-1
TCGA.86.8073.01	WT	3.9399	LUAD	58	male	T2a	N0	M0	stage i	0	24.6667	-0.704282	0.365482	cholesterogenic	1	1	0	1	1	1	-1	0	0	1	0	0
TCGA.86.8076.01	WT	5.42512	LUAD	42	male	T1	N0	M0	stage i	0	33.1	-0.624171	-1.27103	quiescent	0	0	0	0	0	0	0	0	0	0	0	0
TCGA.86.8278.01	WT	4.40221	LUAD	63	female	T2	N1	M0	stage ii	0	31.4667	-0.133743	-0.543832	quiescent	0	1	0	0	0	0	-1	0	0	0	-1	-2
TCGA.86.8279.01	WT	3.34979	LUAD	46	male	T2a	N1	M0	stage ii	0	31.6333	-0.414216	-0.561018	quiescent	1	1	0	1	1	1	-1	0	2	1	-1	-1
TCGA.86.8358.01	WT	4.45926	LUAD	44	male	T2a	N0	M0	stage i	0	21.7667	0.0321845	-0.244969	glycolytic	1	1	1	1	1	0	-1	1	1	1	-1	-1
TCGA.86.8359.01	WT	4.61109	LUAD	52	male	T3	N2	M0	stage iii	1	14.8	-0.623511	-0.80443	quiescent	0	0	0	0	0	0	0	1	2	2	-1	-1
TCGA.86.8585.01	WT	5.10969	LUAD	57	male	T2a	N0	M0	stage i	0	11.7667	-0.303412	-0.193885	quiescent	1	1	1	1	1	0	1	0	1	1	1	2
TCGA.86.8669.01	WT	4.19645	LUAD	64	male	T1b	N0	M0	stage i	0	31.2667	-0.714752	-0.27359	quiescent	0	0	0	0	0	0	-1	1	1	1	0	0
TCGA.86.8671.01	WT	6.51795	LUAD	72	female	T2b	N1	M0	stage ii	0	27.9667	-0.809787	-0.507235	quiescent	0	0	0	0	0	0	0	0	0	0	-2	0
TCGA.86.8672.01	WT	5.46102	LUAD	59	male	T3	N0	M0	stage ii	1	0.633333	-0.0554048	-0.193375	quiescent	1	0	1	1	0	0	0	0	1	1	-1	-1
TCGA.86.8673.01	WT	3.78968	LUAD	61	male	T2	N0	M0	stage i	0	28.7333	-0.00186226	-0.722517	quiescent	1	1	1	1	0	0	0	1	1	1	0	0
TCGA.86.8674.01	WT	2.90984	LUAD	50	male	T2a	N1	M0	stage ii	0	26.8667	-0.901489	-0.0833899	quiescent	0	0	1	0	0	0	0	0	1	1	-1	-1
TCGA.86.A456.01	WT	4.76106	LUAD	78	female	T1a	N0	M0	stage i	0	29.8667	-1.02584	-0.379327	quiescent	0	1	0	1	0	0	0	0	2	2	-1	-1
TCGA.86.A4JF.01	WT	5.10456	LUAD	56	male	T3	N0	M0	stage ii	1	24.5667	-0.213957	-0.0852885	quiescent	1	1	1	1	1	0	-1	0	-1	-1	0	0
TCGA.86.A4P8.01	WT	5.12192	LUAD	59	female	T1b	N2	MX	stage iii	0	26.8333	-1.67431	-1.18951	quiescent	0	0	0	0	0	0	0	0	0	0	0	0
TCGA.90.7766.01	WT	4.88185	LUSC	66	female	T1b	N0	MX	stage i	0	9.63333	0.0551651	-0.646168	glycolytic	1	1	0	0	0	0	-1	0	0	0	0	0
TCGA.90.7767.01	WT	4.97361	LUSC	56	male	T2b	N1	MX	stage ii	0	2.96667	0.011409	0.243402	cholesterogenic	1	0	0	0	0	0	-1	0	1	1	0	-1
TCGA.90.7769.01	WT	2.94293	LUSC	55	male	T2b	N1	MX	stage ii	0	11.9333	0.498253	0.473652	glycolytic	1	1	0	1	1	0	1	1	-1	2	0	0
TCGA.90.7964.01	WT	3.52375	LUSC	70	male	T2a	N0	MX	stage i	0	14.2667	0.616297	0.153843	glycolytic	0	1	0	1	0	1	-1	1	0	0	0	0
TCGA.90.A4ED.01	WT	3.98106	LUSC	69	male	T2a	N0	MX	stage i	0	20.5	-0.805632	-0.871685	quiescent	0	1	0	0	1	0	-1	0	-1	-1	0	0
TCGA.90.A4EE.01	WT	6.39173	LUSC	53	male	T2a	N1	MX	stage ii	0	22.9333	-0.143501	0.164454	cholesterogenic	1	1	1	1	0	0	1	-1	1	1	1	1
TCGA.90.A59Q.01	WT	5.8318	LUSC	61	female	T2a	N1	MX	stage ii	1	10.7333	-0.306549	-1.16192	quiescent	0	0	0	0	1	0	-1	0	0	0	1	1
TCGA.91.6828.01	WT	5.26995	LUAD	70	male	T1a	N0	M0	stage i	0	10.7667	-0.895892	0.298783	cholesterogenic	0	0	1	0	0	0	-1	0	1	1	0	0
TCGA.91.6829.01	WT	3.80581	LUAD	78	male	T2	N0	MX	stage i	1	41.9333	-0.457883	-0.0138975	quiescent	0	1	1	0	0	0	0	-1	0	0	0	0
TCGA.91.6830.01	WT	5.06125	LUAD	65	female	T1	N1	MX	stage ii	0	2	0.0224536	-0.546124	glycolytic	0	1	0	0	0	1	0	0	0	0	0	0
TCGA.91.6831.01	WT	4.74252	LUAD	66	male	T2	N0	MX	stage i	0	10.3333	0.21683	-0.12215	glycolytic	1	1	0	1	0	1	-1	0	1	1	-1	-1
TCGA.91.6836.01	WT	3.9121	LUAD	52	female	T2	N0	MX	stage i	0	13.9	0.751072	0.859449	cholesterogenic	1	1	1	0	0	0	-1	1	1	1	1	0
TCGA.91.6840.01	WT	5.15855	LUAD	59	female	T1b	N0	M0	stage i	0	12.4	-1.46827	-0.836233	quiescent	1	1	0	0	0	0	-1	1	1	1	0	0
TCGA.91.6847.01	WT	3.00149	LUAD	62	female	T2	N0	MX	stage i	0	28.0667	-0.369424	-0.50123	quiescent	1	0	0	0	0	0	-1	1	1	1	1	1
TCGA.91.6848.01	WT	5.34773	LUAD	59	male	T2	N2	MX	stage iii	0	7.46667	0.0103374	-0.712315	glycolytic	1	1	1	1	0	0	0	0	0	0	-1	1
TCGA.91.6849.01	WT	4.25179	LUAD	75	female	T2	N2	MX	stage iii	0	1.16667	-0.886675	0.517763	cholesterogenic	0	1	1	0	0	0	0	0	0	0	-1	-1
TCGA.91.7771.01	WT	5.11205	LUAD	62	male	T3	N0	MX	stage ii	0	16.4	-0.935051	-0.699475	quiescent	0	1	0	0	0	0	-1	0	2	-1	-1	-1
TCGA.91.8496.01	WT	3.61349	LUAD	63	female	T2a	NX	MX	stage i	0	16.8333	-0.941485	-0.0751526	quiescent	0	0	0	0	0	0	0	0	0	0	0	0
TCGA.91.8497.01	WT	4.45817	LUAD	75	female	T1a	N0	MX	stage i	1	14.4667	-1.09227	-0.207695	quiescent	0	0	0	0	0	0	0	0	0	0	0	0
TCGA.91.8499.01	WT	4.79054	LUAD	76	female	T1b	N0	MX	stage i	0	1.2	-0.0877931	0.534822	cholesterogenic	1	1	1	1	1	0	0	0	1	1	0	-1
TCGA.91.A4BC.01	WT	5.91719	LUAD	59	male	T2b	N0	MX	stage ii	0	1.46667	-1.0846	-1.40905	quiescent	1	1	0	1	0	0	0	0	2	0	0	0
TCGA.91.A4BD.01	WT	3.8975	LUAD	78	male	T1b	N1	MX	stage ii	0	20.1	-0.784404	-0.650074	quiescent	0	0	0	0	0	0	0	0	0	0	-1	-1
TCGA.92.7340.01	WT	4.68996	LUSC	45	female	T2a	N1	MX	stage ii	0	2.73333	-0.110892	0.345158	cholesterogenic	1	1	0	1	1	0	1	0	1	1	0	0
TCGA.92.7341.01	WT	3.40424	LUSC	71	male	T2a	N0	MX	stage i	0	3.53333	0.829316	1.27666	cholesterogenic	0	1	0	0	0	0	-1	1	1	1	-1	-1
TCGA.92.8063.01	WT	3.95671	LUSC	52	male	T2b	N2	MX	stage iii	0	4.06667	0.740127	0.0526069	glycolytic	1	1	0	0	0	0	0	0	0	-1	0	0
TCGA.92.8064.01	WT	6.7092	LUSC	58	male	T2b	N0	MX	not reported	0	5.33333	0.25982	-0.0771651	glycolytic	1	0	1	0	1	0	0	-1	0	1	0	0
TCGA.92.8065.01	WT	4.44735	LUSC	74	female	T3	N0	MX	stage ii	0	2.33333	-0.612479	-0.528884	quiescent	1	1	0	0	1	0	-1	-1	0	1	0	0
TCGA.93.7347.01	WT	5.39838	LUAD	76	female	T1a	N0	MX	stage i	0	22.7667	-0.73885	-0.2699	quiescent	0	0	0	0	0	0	-1	0	1	1	-1	-1
TCGA.93.7348.01	WT	4.25473	LUAD	75	female	T1a	N0	MX	stage i	0	17.7	-0.654084	0.181628	cholesterogenic	0	0	0	0	0	0	0	0	0	0	-1	-1
TCGA.93.8067.01	WT	3.93944	LUAD	77	male	T2a	N0	MX	stage i	0	6.2	0.14553	-0.250117	glycolytic	1	1	0	1	1	0	-2	1	1	1	0	-2
TCGA.93.A4JN.01	WT	4.6939	LUAD	71	male	T2a	N0	M1a	stage iv	0	23.9333	-0.887903	-1.19169	quiescent	1	0	0	0	0	0	0	1	0	0	0	0
TCGA.93.A4JO.01	WT	5.33286	LUAD	70	male	T1a	N0	MX	stage i	1	1.1	-1.13308	-0.368778	quiescent	1	1	0	0	0	0	-1	1	1	1	0	0
TCGA.93.A4JQ.01	WT	5.37673	LUAD	49	male	T1b	N0	MX	stage i	0	17.5333	-0.435389	-0.782448	quiescent	0	0	0	0	0	0	-1	0	1	1	-1	0
TCGA.94.7033.01	WT	3.77986	LUSC	73	male	T2	N0	MX	stage i	0	21.3333	0.66059	0.350013	glycolytic	1	0	0	0	0	0	-1	0	0	0	-1	-1
TCGA.94.7557.01	WT	3.48552	LUSC	73	male	T2	N0	M0	stage i	1	0.166667	0.79161	0.856732	cholesterogenic	1	0	0	0	0	0	1	1	1	1	-1	0
TCGA.94.7943.01	WT	3.45309	LUSC	80	male	T1b	NX	MX	stage i	0	18.6333	-0.0371306	-0.217248	quiescent	1	0	0	1	1	0	1	0	1	1	1	1
TCGA.94.8035.01	WT	3.01412	LUSC	64	male	T3	N0	MX	stage ii	0	4.06667	0.636965	0.952881	cholesterogenic	1	1	0	0	0	0	0	0	0	0	0	0
TCGA.94.8490.01	WT	3.07562	LUSC	70	male	T3	N0	M0	stage ii	0	5.1	0.0464836	0.831429	cholesterogenic	0	1	1	1	1	0	-1	1	0	0	0	0
TCGA.94.8491.01	WT	3.84181	LUSC	73	male	T2a	N1	M0	stage ii	0	27	-0.200712	-1.03362	quiescent	1	1	0	1	1	0	-1	1	-1	-1	-1	-1
TCGA.94.A4VJ.01	WT	4.04116	LUSC	71	female	T1b	N0	M0	stage i	0	14.3333	0.211315	0.158876	glycolytic	1	0	1	0	0	1	-1	0	1	1	1	1
TCGA.94.A5I4.01	WT	3.05207	LUSC	61	male	T2a	N1	MX	stage ii	0	16.3667	0.868713	1.22283	cholesterogenic	1	1	0	0	1	0	-1	1	1	1	1	1
TCGA.94.A5I6.01	WT	3.1535	LUSC	62	male	T3	N0	M0	stage ii	0	17.9333	1.08267	0.89747	glycolytic	1	1	0	0	1	0	-1	0	1	1	0	0
TCGA.95.7043.01	WT	3.43548	LUAD	63	female	T1a	N0	MX	stage i	1	16.7667	-0.736905	-0.318991	quiescent	1	0	0	1	0	0	0	1	-1	1	-1	-1
TCGA.95.7562.01	WT	4.85101	LUAD	71	male	T2a	N1	M0	stage ii	1	2.9	0.835767	0.614413	glycolytic	1	0	0	0	1	0	-1	0	1	1	1	1
TCGA.95.7567.01	WT	4.8512	LUAD	61	male	T2b	N1	M0	stage ii	0	18.9333	-0.506707	0.434153	cholesterogenic	1	1	1	1	0	0	-1	1	1	1	-1	-1
TCGA.95.7944.01	WT	6.12239	LUAD	71	male	T1a	N0	M0	stage i	0	12.5667	-0.626938	-1.85002	quiescent	1	0	0	0	0	0	-1	1	-1	-1	-1	-1
TCGA.95.7948.01	WT	3.35417	LUAD	42	female	T2a	N0	M0	stage i	0	15.8667	-0.978421	-1.05462	quiescent	0	0	0	0	0	0	-1	0	1	1	-1	-1
TCGA.95.8039.01	WT	4.55048	LUAD	72	male	T1	N0	MX	stage i	0	27.6667	-0.516256	-0.89282	quiescent	1	0	0	0	0	0	-1	0	0	0	0	0
TCGA.95.8494.01	WT	3.34108	LUAD	67	male	T2a	N1	M0	stage ii	0	2.8	0.953095	-0.579819	glycolytic	1	1	0	0	0	0	-1	0	1	1	-1	-1
TCGA.95.A4VK.01	WT	4.44074	LUAD	74	female	T2b	N2	M0	stage iii	0	21.7	-0.553521	0.410384	cholesterogenic	0	0	0	0	0	0	0	0	0	0	0	0
TCGA.95.A4VN.01	WT	5.7686	LUAD	62	female	T2a	N1	M0	stage ii	0	18.4333	0.220675	-0.708324	glycolytic	0	1	1	1	0	0	-1	0	1	1	-1	-1
TCGA.95.A4VP.01	WT	4.27922	LUAD	66	female	T2b	N2	M0	stage iii	0	20.1667	-1.19041	-0.98094	quiescent	0	0	1	0	1	0	-1	1	1	1	-1	-1
TCGA.96.7544.01	WT	4.38052	LUSC	83	male	T2	N1	MX	stage ii	1	72	0.448819	0.0367494	glycolytic	1	1	0	0	1	0	-1	0	0	0	1	-1
TCGA.96.7545.01	WT	4.19	LUSC	73	male	T1	N0	MX	stage i	1	57.8667	0.386984	0.426377	cholesterogenic	1	0	1	0	0	0	-1	1	0	0	0	0
TCGA.96.8169.01	WT	4.25961	LUSC	67	female	T1a	N0	M0	stage i	0	18.5667	0.129338	-0.994161	glycolytic	1	1	0	0	0	0	2	0	1	1	0	0
TCGA.96.8170.01	WT	3.26862	LUSC	75	female	T1a	N1	M0	stage ii	0	17.7	-0.387945	-0.141686	quiescent	1	1	0	1	0	0	-1	0	1	1	0	0
TCGA.96.A4JK.01	WT	4.628	LUSC	65	male	T2a	N1	M0	stage ii	0	19.6333	0.613994	0.930538	cholesterogenic	1	1	1	0	1	1	0	2	1	1	1	1
TCGA.96.A4JL.01	WT	5.97484	LUSC	78	female	T2a	N1	M0	stage ii	0	28.0667	-0.952831	-0.848375	quiescent	0	0	0	0	0	0	0	-1	0	0	0	0
TCGA.97.7546.01	WT	4.411	LUAD	76	female	T1	N0	MX	stage i	0	42.8333	-1.02557	-0.271656	quiescent	0	1	0	1	0	0	0	0	-1	-1	1	1
TCGA.97.7547.01	WT	3.8719	LUAD	67	female	T2	N0	MX	stage i	0	65.5	-1.04994	-0.0335656	quiescent	0	1	0	0	0	0	0	1	1	1	-1	-1
TCGA.97.7552.01	WT	6.16044	LUAD	70	male	T2	N0	MX	stage i	0	64.4	-0.650876	-0.639035	quiescent	0	0	0	0	0	0	0	0	0	0	0	0
TCGA.97.7553.01	WT	5.17413	LUAD	58	female	T1	N0	MX	stage i	0	62.3333	-0.872944	-0.508983	quiescent	1	0	1	0	0	0	0	0	1	1	0	0
TCGA.97.7554.01	WT	4.6092	LUAD	83	female	T2a	N2	M0	stage iii	0	25.8333	-0.11072	-0.372834	quiescent	1	1	0	1	0	0	-1	-1	1	1	-1	-1
TCGA.97.7937.01	WT	3.19299	LUAD	65	male	T2a	N0	MX	stage i	0	18.8	-0.387802	-0.364728	quiescent	1	1	0	1	0	0	-1	1	0	1	-1	-1
TCGA.97.7938.01	WT	3.92631	LUAD	76	female	T1a	N0	MX	stage i	1	0.6	-1.20934	0.0355011	cholesterogenic	1	0	0	1	0	0	-1	1	1	1	-1	-1
TCGA.97.7941.01	WT	4.2336	LUAD	72	female	T1b	N0	MX	stage i	0	16.1333	-0.575592	-0.884336	quiescent	0	0	0	0	0	0	0	0	0	0	0	0
TCGA.97.8174.01	WT	4.49371	LUAD	67	male	T2b	N0	M0	stage ii	1	5.46667	-1.58653	-1.59388	quiescent	0	0	0	0	0	0	0	0	0	0	-1	-1
TCGA.97.8175.01	WT	3.94044	LUAD	55	female	T2a	N0	M0	stage i	0	18.3667	0.285124	-0.300843	glycolytic	1	0	0	0	0	0	-1	0	0	0	0	0
TCGA.97.8176.01	WT	3.41735	LUAD	63	male	T3	N1	M0	stage iii	1	15.6	-0.391286	-0.51884	quiescent	0	0	0	0	0	0	0	0	1	1	-1	-1
TCGA.97.8179.01	WT	3.71022	LUAD	72	male	T1a	N0	M0	stage i	0	14.5	-0.904368	0.298568	cholesterogenic	1	1	0	0	0	0	1	1	1	1	0	0
TCGA.97.A4LX.01	WT	6.19995	LUAD	81	male	T2a	N0	M0	stage i	0	20.4667	-0.345777	-0.265614	quiescent	1	0	1	0	0	0	0	0	1	1	-1	0
TCGA.97.A4M0.01	WT	4.91241	LUAD	60	female	T2a	N0	M0	stage i	0	21.7333	-0.50979	-1.50573	quiescent	0	0	0	1	0	0	-1	0	0	1	-1	-1
TCGA.97.A4M2.01	WT	5.07648	LUAD	66	male	T1a	N0	M0	stage i	0	20.8	-1.5146	-0.531922	quiescent	0	0	0	0	0	0	0	0	1	1	-1	-1
TCGA.97.A4M3.01	WT	3.14959	LUAD	69	female	T1b	N0	M0	stage i	0	18	-1.16706	-1.504	quiescent	0	0	0	0	0	0	0	1	-1	1	-1	-1
TCGA.97.A4M5.01	WT	4.46446	LUAD	83	male	T1b	N0	M0	stage i	0	21.1333	-1.22073	-0.718361	quiescent	0	0	0	0	0	0	0	0	0	0	-1	-1
TCGA.98.7454.01	WT	5.58779	LUSC	73	male	T2a	N0	M0	stage i	0	21.7333	-0.395308	-0.0402017	quiescent	0	1	0	0	1	0	0	0	0	0	1	1
TCGA.98.8020.01	WT	4.71771	LUSC	56	female	T2	N2	M0	stage iii	1	2.8	0.312351	-0.00543434	glycolytic	1	0	0	1	0	0	1	1	1	2	0	0
TCGA.98.8021.01	WT	3.48499	LUSC	75	female	T1a	N0	M0	stage i	0	31.2333	0.00469994	0.639875	cholesterogenic	1	1	1	0	1	1	-1	0	0	0	0	0
TCGA.98.8022.01	WT	4.85874	LUSC	61	male	T1a	N0	M0	stage i	1	31.1	-0.799357	-0.978785	quiescent	0	1	0	0	0	0	-1	0	1	1	1	1
TCGA.98.8023.01	WT	5.13742	LUSC	70	male	T3	N1	M0	stage iii	0	21.6333	-0.0451352	0.00640492	cholesterogenic	1	1	0	0	0	0	0	0	1	1	0	-1
TCGA.98.A538.01	WT	4.04136	LUSC	67	male	T3	N0	M0	stage ii	0	27.5333	0.902054	0.686464	glycolytic	1	1	1	1	1	0	-1	1	1	1	-1	-1
TCGA.98.A539.01	WT	3.10359	LUSC	63	male	T3	N0	M0	stage ii	0	5.76667	0.176529	0.139907	glycolytic	0	1	1	0	0	0	-1	0	1	1	0	0
TCGA.98.A53A.01	WT	3.58689	LUSC	70	male	T2a	N0	M0	stage i	1	18.4	-0.00367331	0.752337	cholesterogenic	1	1	0	0	1	0	-1	0	1	1	0	0
TCGA.98.A53B.01	WT	4.61439	LUSC	69	male	T2a	N0	M0	stage i	1	2.03333	0.0333347	-0.361786	glycolytic	1	1	0	1	0	1	-1	0	1	1	1	1
TCGA.98.A53C.01	WT	5.1843	LUSC	77	female	T1a	N0	M0	stage i	0	27.4	-1.36701	-0.81788	quiescent	0	0	0	0	0	0	0	0	0	0	0	0
TCGA.98.A53H.01	WT	4.83692	LUSC	76	female	T1a	N0	M0	stage i	0	20.6	-0.944815	-0.687875	quiescent	0	1	0	0	0	0	0	0	0	0	0	0
TCGA.98.A53I.01	WT	5.12968	LUSC	64	male	T2a	N1	M0	stage ii	0	18.8333	-0.130281	0.51904	cholesterogenic	1	1	0	1	0	0	0	1	0	0	-1	-1
TCGA.98.A53J.01	WT	3.44562	LUSC	77	male	T2a	N0	M0	stage i	0	21	0.850395	0.906994	cholesterogenic	1	1	0	0	0	0	-1	1	-1	-1	1	1
TCGA.99.7458.01	WT	5.24405	LUAD	74	female	T4	N0	M0	stage iii	0	24.9	-0.372859	-0.37816	quiescent	1	1	0	1	0	0	-1	0	0	0	0	-1
TCGA.99.8025.01	WT	3.7702	LUAD	72	female	T3	N2	M0	stage iii	0	35.3333	-0.690253	0.212076	cholesterogenic	1	1	0	0	0	0	-1	1	1	1	-1	-1
TCGA.99.8028.01	WT	6.6645	LUAD	50	female	T1a	N0	M0	stage i	0	37.2667	-0.428672	-1.3696	quiescent	1	0	0	1	0	0	0	0	1	1	-1	0
TCGA.99.8032.01	WT	3.6439	LUAD	61	male	T1a	N0	M0	stage i	0	1.46667	-0.508543	-0.600302	quiescent	0	1	1	0	0	0	1	0	2	2	0	0
TCGA.99.8033.01	WT	5.53694	LUAD	74	female	TX	NX	M1	stage iv	1	21.8667	0.9666	0.213559	glycolytic	1	0	1	0	0	0	-1	1	1	1	-1	-1
TCGA.99.AA5R.01	WT	5.29787	LUAD	70	female	T1a	N0	M0	stage i	0	21.9333	-1.32125	-0.521913	quiescent	0	0	0	0	0	0	0	0	0	0	0	0
TCGA.J1.A4AH.01	WT	3.36503	LUSC	70	male	T2b	N0	MX	stage ii	0	19.3667	-0.0187901	0.742963	cholesterogenic	1	0	1	0	0	0	0	-1	1	1	-1	-1
TCGA.J2.8194.01	WT	3.60599	LUAD	69	female	T3	N0	MX	stage ii	0	24.1333	-0.686195	-0.957091	quiescent	0	0	1	1	0	0	0	1	1	1	-1	-1
TCGA.J2.A4AD.01	WT	3.06816	LUAD	61	female	T1a	N0	MX	stage i	1	18.3333	-0.297231	0.361604	cholesterogenic	1	1	0	1	0	0	-1	0	1	1	0	0
TCGA.J2.A4AE.01	WT	4.65592	LUAD	77	female	T1a	N0	MX	stage i	0	35.9667	-1.44299	-1.18654	quiescent	0	0	0	0	0	0	-1	0	0	1	1	1
TCGA.J2.A4AG.01	WT	4.52982	LUAD	66	female	T1b	N0	MX	stage i	0	32.9333	-0.823564	-0.923549	quiescent	0	0	0	1	0	0	0	0	0	0	0	0
TCGA.L3.A4E7.01	WT	4.31388	LUSC	71	male	T2a	N0	M0	stage i	0	13.0667	0.320534	-0.385952	glycolytic	1	1	0	0	1	0	-1	0	-1	1	0	0
TCGA.L3.A524.01	WT	3.53781	LUSC	45	female	T3	N0	M0	stage ii	1	16.3333	0.810855	1.13506	cholesterogenic	1	1	1	0	1	0	-1	0	1	1	-1	-1
TCGA.L4.A4E5.01	WT	3.98016	LUAD	48	female	T1	N0	M0	stage i	0	19.2667	-0.371787	-0.313022	quiescent	1	0	1	0	0	0	-1	-1	1	0	-1	-1
TCGA.L4.A4E6.01	WT	4.72816	LUAD	67	male	T1	N0	M0	stage i	0	14.5	-1.44515	-1.40311	quiescent	0	0	0	0	0	0	0	0	0	0	0	0
TCGA.L9.A443.01	WT	4.14147	LUAD	63	female	T1a	N0	MX	stage i	1	6.43333	-0.692917	-0.643105	quiescent	0	0	1	1	1	0	-1	0	1	1	-1	-1
TCGA.L9.A444.01	WT	6.61686	LUAD	60	female	T1a	N0	MX	stage i	0	10.2333	-0.688853	0.447634	cholesterogenic	1	0	1	1	0	0	0	-1	1	1	-1	-1
TCGA.L9.A5IP.01	WT	3.71429	LUAD	40	female	T3	N2	M1b	stage iv	1	1.93333	-0.244203	-0.653037	quiescent	1	0	1	1	1	0	0	1	1	1	0	0
TCGA.L9.A743.01	WT	5.56231	LUAD	56	male	T2a	N1	M0	stage ii	0	22.1333	-0.594912	-0.137626	quiescent	1	1	1	0	1	0	-1	0	1	1	0	0
TCGA.L9.A7SV.01	WT	3.5363	LUAD	69	male	T2a	N1	M0	stage ii	0	18.8333	-1.94396	-0.69152	quiescent	1	1	0	1	0	0	0	0	0	1	-1	-1
TCGA.L9.A8F4.01	WT	5.21267	LUAD	64	female	T2a	N0	MX	stage i	0	15.8667	-0.218465	-0.41721	quiescent	1	1	0	1	0	0	-1	0	1	1	0	0
TCGA.LA.A446.01	WT	2.87029	LUSC	68	male	T1b	N0	MX	stage i	0	13.3667	0.523653	0.967017	cholesterogenic	0	1	0	1	0	0	0	-1	0	0	-1	1
TCGA.LA.A7SW.01	WT	2.9341	LUSC	71	male	T3	N1	MX	stage iii	1	13.6	-0.552811	-0.188201	quiescent	0	1	0	0	0	0	0	0	1	1	1	1
TCGA.MF.A522.01	WT	3.52548	LUSC	54	male	T2a	N0	MX	stage i	1	12	0.28459	0.183687	glycolytic	1	1	1	1	0	0	1	1	-1	-1	1	1
TCGA.MN.A4N1.01	WT	2.7538	LUAD	60	male	T2a	N1	M0	stage ii	0	27.5667	-0.627923	-0.067301	quiescent	1	1	1	0	0	0	-1	1	0	1	0	-2
TCGA.MN.A4N4.01	WT	3.67638	LUAD	57	male	T1b	N0	M0	stage i	0	39.1667	-0.649411	-0.916452	quiescent	1	1	1	1	0	0	-1	0	1	1	-1	-1
TCGA.MN.A4N5.01	WT	5.20903	LUAD	63	male	T1a	N0	M0	stage i	0	2.8	-0.337473	-0.358151	quiescent	1	1	0	1	0	0	-1	1	1	1	-1	-1
TCGA.MP.A4SV.01	WT	5.37647	LUAD	67	male	T2	N0	M0	stage i	1	87.3333	0.0111642	-0.0192576	glycolytic	1	1	0	1	0	0	-1	0	1	2	-1	-1
TCGA.MP.A4SY.01	WT	3.73691	LUAD	61	male	T2	N1	M0	stage ii	1	50.0333	0.653335	-0.564622	glycolytic	0	1	0	0	0	0	-1	0	1	1	-1	-1
TCGA.MP.A4T4.01	WT	6.48824	LUAD	68	female	T2	N1	M0	stage ii	1	87.2333	-0.422694	-0.658446	quiescent	1	0	1	1	0	0	-1	0	0	2	0	0
TCGA.MP.A4T7.01	WT	3.94893	LUAD	75	female	T2	N0	M1	stage iv	1	5.56667	-0.328025	0.308386	cholesterogenic	0	0	0	0	0	0	0	0	-1	-1	0	0
TCGA.MP.A4T8.01	WT	2.95554	LUAD	68	male	T2	N2	M0	stage iii	1	5.36667	-0.17928	-0.52661	quiescent	0	0	0	0	0	0	-1	-1	-1	2	0	0
TCGA.MP.A4TA.01	WT	5.32103	LUAD	75	female	T1	N0	M0	stage i	1	31.6667	-0.675113	-0.766015	quiescent	1	1	0	1	0	0	0	0	1	1	0	0
TCGA.MP.A4TC.01	WT	5.27381	LUAD	77	male	T1	N2	M0	stage iii	1	2.46667	0.164801	-0.187465	glycolytic	1	1	1	1	0	0	0	1	1	1	-1	-1
TCGA.MP.A4TD.01	WT	3.56194	LUAD	71	male	T2	N2	M0	stage iii	1	10.2333	-1.11416	-0.00787687	quiescent	0	0	0	0	0	0	-1	0	1	1	1	-1
TCGA.MP.A4TE.01	WT	2.21589	LUAD	56	male	T2b	N0	MX	stage ii	1	29.8667	-0.384142	-0.189706	quiescent	0	1	1	0	0	0	-1	0	2	2	-1	-1
TCGA.MP.A4TF.01	WT	4.53771	LUAD	58	female	T2b	N0	M0	stage ii	1	11.2	0.703825	-0.519834	glycolytic	1	0	1	1	0	0	-1	0	1	1	-1	-1
TCGA.MP.A4TH.01	WT	4.89272	LUAD	70	female	T1a	N0	M0	stage i	0	24.7	-1.43516	-0.540344	quiescent	0	1	0	0	0	0	0	0	1	1	0	0
TCGA.MP.A4TI.01	WT	6.29607	LUAD	72	male	T2a	N1	M0	stage ii	1	14.3	0.315225	-1.23765	glycolytic	1	0	0	0	0	0	0	0	1	1	-1	-1
TCGA.MP.A4TJ.01	WT	6.35343	LUAD	62	female	T1	N0	M0	stage i	1	11.3	-1.04248	-0.433599	quiescent	0	0	1	0	0	0	0	0	1	1	-1	-1
TCGA.MP.A4TK.01	WT	4.40365	LUAD	56	female	T2	N1	MX	stage ii	1	19.4	-0.20145	-0.818711	quiescent	1	0	0	1	0	0	0	1	0	2	-1	-1
TCGA.MP.A5C7.01	WT	3.5742	LUAD	76	female	T2	N0	M0	stage i	0	74.9333	-1.18236	-0.384212	quiescent	0	0	0	0	0	0	0	0	0	0	-1	-1
TCGA.NC.A5HD.01	WT	3.17674	LUSC	79	male	T3	N0	M0	stage ii	1	0.0666667	0.927754	1.61683	cholesterogenic	1	0	0	0	0	0	-1	1	-1	1	1	1
TCGA.NC.A5HE.01	WT	6.56376	LUSC	60	male	T2	N1	M0	stage ii	0	77.8667	0.0696706	-0.612626	glycolytic	0	1	0	0	0	0	0	2	-1	-1	1	1
TCGA.NC.A5HF.01	WT	2.36759	LUSC	74	male	T4	N0	MX	stage iii	1	4.6	1.09224	0.661711	glycolytic	1	0	0	0	1	0	-1	0	1	1	0	0
TCGA.NC.A5HG.01	WT	3.13288	LUSC	59	male	T2	N2	M0	stage iii	0	65.4333	0.551961	-0.65727	glycolytic	1	1	0	0	0	0	-1	1	1	2	1	-1
TCGA.NC.A5HH.01	WT	3.12673	LUSC	53	male	T1	N0	M0	stage i	0	1.23333	0.915192	0.504687	glycolytic	0	1	0	0	0	1	1	0	1	1	-1	1
TCGA.NC.A5HI.01	WT	3.20774	LUSC	68	female	T2	N0	M0	stage i	0	58.1	0.72981	1.12457	cholesterogenic	1	1	0	1	0	0	-1	0	-1	-1	0	0
TCGA.NC.A5HJ.01	WT	5.9848	LUSC	59	male	T3	N0	M0	stage ii	1	13.9333	-0.395303	0.620276	cholesterogenic	1	1	1	1	0	0	0	0	-1	1	0	0
TCGA.NC.A5HK.01	WT	4.0514	LUSC	58	female	T3	N0	M0	stage ii	0	4.26667	0.251477	-0.659739	glycolytic	1	1	0	0	0	0	-1	1	1	1	-1	0
TCGA.NC.A5HL.01	WT	5.36888	LUSC	73	male	T2b	N0	M0	stage ii	1	2.93333	0.719182	0.0536668	glycolytic	1	1	0	0	0	0	-1	1	0	-1	0	0
TCGA.NC.A5HM.01	WT	4.64385	LUSC	76	male	T2a	N0	M0	stage i	0	40.4	0.825468	0.508405	glycolytic	1	1	0	0	1	1	-1	0	1	1	1	1
TCGA.NC.A5HN.01	WT	3.8473	LUSC	77	male	T2a	N1	M0	stage ii	0	49.9667	1.08092	1.22947	cholesterogenic	1	1	1	1	0	0	-1	1	0	1	-1	-1
TCGA.NC.A5HO.01	WT	2.91742	LUSC	70	female	T3	N1	M0	stage iii	0	44.5333	0.150073	0.533437	cholesterogenic	1	1	0	0	0	1	-1	2	0	0	0	0
TCGA.NC.A5HP.01	WT	3.01992	LUSC	69	male	T2a	N0	M1b	stage iv	1	25.6667	0.160982	-0.0539242	glycolytic	1	1	1	0	1	0	-1	0	1	1	0	0
TCGA.NC.A5HQ.01	WT	4.44823	LUSC	70	male	T3	N2	M0	stage iii	1	14.9333	0.388623	0.0176745	glycolytic	1	1	0	1	0	0	-1	0	1	2	-1	-1
TCGA.NC.A5HR.01	WT	3.89612	LUSC	75	female	T2a	N1	M0	stage ii	0	41.4667	0.435604	-0.00444611	glycolytic	1	1	0	1	0	0	-1	-1	0	1	-1	-1
TCGA.NC.A5HT.01	WT	2.68355	LUSC	69	male	T3	N1	M0	stage iii	0	26.8	0.144046	-0.265548	glycolytic	1	1	0	1	0	0	0	0	1	1	0	0
TCGA.NJ.A4YF.01	WT	2.90654	LUAD	50	female	T1	N0	M0	stage i	0	72.0333	0.385212	-0.332173	glycolytic	1	1	1	1	0	0	-1	1	1	1	-1	-1
TCGA.NJ.A4YG.01	WT	4.12307	LUAD	65	male	T2	N0	M0	stage i	0	75.3667	-0.858931	-0.477237	quiescent	0	0	1	0	0	0	-2	0	1	1	0	0
TCGA.NJ.A4YI.01	WT	3.27968	LUAD	87	female	T2	N2	M0	stage iii	1	0.133333	-1.13716	-1.05849	quiescent	0	0	0	0	1	0	-1	0	-1	-1	-1	-1
TCGA.NJ.A4YP.01	WT	4.47533	LUAD	52	male	T2a	N0	M0	stage i	0	1.66667	-0.598188	0.284867	cholesterogenic	0	1	0	1	0	0	0	0	0	0	-1	-1
TCGA.NJ.A4YQ.01	WT	5.92093	LUAD	69	female	T1b	N0	M0	stage i	0	47.7333	0.48745	-0.0789889	glycolytic	0	1	1	1	0	0	-1	1	0	0	0	-1
TCGA.NJ.A55A.01	WT	4.89184	LUAD	76	female	T2	N0	M0	stage i	0	0.5	-1.13767	-0.362041	quiescent	0	1	0	0	0	0	0	0	0	0	-1	-1
TCGA.NJ.A55O.01	WT	4.00978	LUAD	56	female	T1b	N1	M0	stage ii	0	0.433333	-0.991547	-0.257006	quiescent	0	0	0	0	0	0	0	0	0	0	0	0
TCGA.NJ.A55R.01	WT	3.70607	LUAD	67	male	T1b	N0	MX	stage i	0	20.1	-0.17778	-0.326728	quiescent	0	1	1	1	0	0	0	0	0	0	0	0
TCGA.NJ.A7XG.01	WT	3.07323	LUAD	49	male	T4	N1	M0	stage iii	0	20.5667	-0.434847	-0.518988	quiescent	0	0	0	0	0	0	1	0	1	1	-2	-2
TCGA.NK.A5CR.01	WT	2.25559	LUSC	77	male	T2	N0	MX	stage i	0	84.7333	0.723164	0.640622	glycolytic	1	1	0	0	0	0	-1	-1	1	1	1	1
TCGA.NK.A5CT.01	WT	3.5118	LUSC	70	male	T1	N0	M0	stage i	0	66.5667	1.34338	-0.714556	glycolytic	1	1	1	1	0	0	-1	0	0	0	0	0
TCGA.NK.A5CX.01	WT	4.99158	LUSC	73	male	T2b	N0	MX	stage ii	0	3.7	0.728247	-0.0462121	glycolytic	1	1	0	0	0	0	-1	0	1	1	0	0
TCGA.NK.A5D1.01	WT	3.33323	LUSC	57	male	T2a	N1	M0	stage ii	0	17.0333	0.82222	0.904169	cholesterogenic	1	0	0	0	0	0	-1	0	0	0	-1	-1
TCGA.NK.A7XE.01	WT	3.7663	LUSC	66	male	T4	N2	M0	stage iii	0	0.433333	0.37226	1.41437	cholesterogenic	1	0	0	0	0	0	0	1	1	1	0	0
TCGA.O1.A52J.01	WT	4.14605	LUAD	74	female	T1	N0	MX	stage i	1	59.9333	-0.445676	-0.65196	quiescent	1	0	1	0	0	0	-1	1	-1	-1	1	1
TCGA.O2.A52N.01	WT	4.44217	LUSC	78	male	T2	N0	MX	stage i	1	33.5333	0.602569	0.390428	glycolytic	1	1	1	0	0	0	-1	2	1	1	0	0
TCGA.O2.A52Q.01	WT	5.8326	LUSC	44	female	T3	N1	MX	stage iii	1	3.76667	1.26042	-0.788788	glycolytic	0	1	1	1	0	0	-1	0	1	1	1	-1
TCGA.O2.A52S.01	WT	5.00975	LUSC	57	female	T4	N2	MX	stage iii	1	12.9	0.312226	0.150071	glycolytic	0	1	0	1	1	0	-1	1	1	1	-1	-1
TCGA.O2.A52V.01	WT	3.65426	LUSC	75	female	T3	N0	MX	stage ii	1	44.5	0.73266	0.962965	cholesterogenic	1	1	0	0	0	0	-1	0	0	0	0	0
TCGA.O2.A52W.01	WT	2.94859	LUSC	63	male	T2	N0	MX	stage i	1	8.7	0.0443282	0.631977	cholesterogenic	1	0	0	0	0	0	0	1	1	1	1	1
TCGA.O2.A5IB.01	WT	3.15008	LUSC	71	female	T3	N1	MX	stage iii	1	11.3333	0.466933	-0.10567	glycolytic	0	0	0	0	0	0	-1	0	0	0	1	1
TCGA.S2.AA1A.01	WT	5.26745	LUAD	68	female	T1b	N0	M0	stage i	0	17.1	-0.626961	-0.515178	quiescent	0	0	1	0	0	0	0	0	0	0	0	0
TCGA.XC.AA0X.01	WT	3.81784	LUSC	77	female	T1a	N0	M0	stage i	1	0.2	-0.158573	0.670169	cholesterogenic	1	1	0	0	0	0	-1	0	1	1	0	0
TCGA.97.A4M6.01	MUT	NA	NA	NA	NA	NA	NA	NA	NA	NA	NA	NA	NA	NA	NA	NA	NA	NA	NA	NA	NA	NA	NA	NA	NA	NA
TCGA.44.A4SU.01	MUT	NA	NA	NA	NA	NA	NA	NA	NA	NA	NA	NA	NA	NA	NA	NA	NA	NA	NA	NA	NA	NA	NA	NA	NA	NA
TCGA.78.7155.01	MUT	NA	NA	NA	NA	NA	NA	NA	NA	NA	NA	NA	NA	NA	NA	NA	NA	NA	NA	NA	NA	NA	NA	NA	NA	NA
TCGA.62.8402.01	MUT	NA	NA	NA	NA	NA	NA	NA	NA	NA	NA	NA	NA	NA	NA	NA	NA	NA	NA	NA	NA	NA	NA	NA	NA	NA
TCGA.67.3770.01	MUT	NA	NA	NA	NA	NA	NA	NA	NA	NA	NA	NA	NA	NA	NA	NA	NA	NA	NA	NA	NA	NA	NA	NA	NA	NA
TCGA.49.4490.01	MUT	NA	NA	NA	NA	NA	NA	NA	NA	NA	NA	NA	NA	NA	NA	NA	NA	NA	NA	NA	NA	NA	NA	NA	NA	NA
TCGA.67.6217.01	MUT	NA	NA	NA	NA	NA	NA	NA	NA	NA	NA	NA	NA	NA	NA	NA	NA	NA	NA	NA	NA	NA	NA	NA	NA	NA
TCGA.MP.A4T6.01	MUT	NA	NA	NA	NA	NA	NA	NA	NA	NA	NA	NA	NA	NA	NA	NA	NA	NA	NA	NA	NA	NA	NA	NA	NA	NA
TCGA.55.A48Z.01	MUT	NA	NA	NA	NA	NA	NA	NA	NA	NA	NA	NA	NA	NA	NA	NA	NA	NA	NA	NA	NA	NA	NA	NA	NA	NA
TCGA.86.8280.01	MUT	NA	NA	NA	NA	NA	NA	NA	NA	NA	NA	NA	NA	NA	NA	NA	NA	NA	NA	NA	NA	NA	NA	NA	NA	NA
TCGA.55.7570.01	MUT	NA	NA	NA	NA	NA	NA	NA	NA	NA	NA	NA	NA	NA	NA	NA	NA	NA	NA	NA	NA	NA	NA	NA	NA	NA
TCGA.75.7025.01	MUT	NA	NA	NA	NA	NA	NA	NA	NA	NA	NA	NA	NA	NA	NA	NA	NA	NA	NA	NA	NA	NA	NA	NA	NA	NA
TCGA.64.1681.01	MUT	NA	NA	NA	NA	NA	NA	NA	NA	NA	NA	NA	NA	NA	NA	NA	NA	NA	NA	NA	NA	NA	NA	NA	NA	NA
TCGA.97.A4M1.01	MUT	NA	NA	NA	NA	NA	NA	NA	NA	NA	NA	NA	NA	NA	NA	NA	NA	NA	NA	NA	NA	NA	NA	NA	NA	NA
TCGA.86.8668.01	MUT	NA	NA	NA	NA	NA	NA	NA	NA	NA	NA	NA	NA	NA	NA	NA	NA	NA	NA	NA	NA	NA	NA	NA	NA	NA
TCGA.78.7158.01	MUT	NA	NA	NA	NA	NA	NA	NA	NA	NA	NA	NA	NA	NA	NA	NA	NA	NA	NA	NA	NA	NA	NA	NA	NA	NA
TCGA.97.8547.01	MUT	NA	NA	NA	NA	NA	NA	NA	NA	NA	NA	NA	NA	NA	NA	NA	NA	NA	NA	NA	NA	NA	NA	NA	NA	NA
TCGA.95.7947.01	MUT	NA	NA	NA	NA	NA	NA	NA	NA	NA	NA	NA	NA	NA	NA	NA	NA	NA	NA	NA	NA	NA	NA	NA	NA	NA
TCGA.62.8394.01	MUT	NA	NA	NA	NA	NA	NA	NA	NA	NA	NA	NA	NA	NA	NA	NA	NA	NA	NA	NA	NA	NA	NA	NA	NA	NA
TCGA.71.8520.01	MUT	NA	NA	NA	NA	NA	NA	NA	NA	NA	NA	NA	NA	NA	NA	NA	NA	NA	NA	NA	NA	NA	NA	NA	NA	NA
TCGA.L9.A50W.01	MUT	NA	NA	NA	NA	NA	NA	NA	NA	NA	NA	NA	NA	NA	NA	NA	NA	NA	NA	NA	NA	NA	NA	NA	NA	NA
TCGA.55.7573.01	MUT	NA	NA	NA	NA	NA	NA	NA	NA	NA	NA	NA	NA	NA	NA	NA	NA	NA	NA	NA	NA	NA	NA	NA	NA	NA
TCGA.05.4382.01	MUT	NA	NA	NA	NA	NA	NA	NA	NA	NA	NA	NA	NA	NA	NA	NA	NA	NA	NA	NA	NA	NA	NA	NA	NA	NA
TCGA.69.7765.01	MUT	NA	NA	NA	NA	NA	NA	NA	NA	NA	NA	NA	NA	NA	NA	NA	NA	NA	NA	NA	NA	NA	NA	NA	NA	NA
TCGA.86.8055.01	MUT	NA	NA	NA	NA	NA	NA	NA	NA	NA	NA	NA	NA	NA	NA	NA	NA	NA	NA	NA	NA	NA	NA	NA	NA	NA
TCGA.38.6178.01	MUT	NA	NA	NA	NA	NA	NA	NA	NA	NA	NA	NA	NA	NA	NA	NA	NA	NA	NA	NA	NA	NA	NA	NA	NA	NA
TCGA.49.4494.01	MUT	NA	NA	NA	NA	NA	NA	NA	NA	NA	NA	NA	NA	NA	NA	NA	NA	NA	NA	NA	NA	NA	NA	NA	NA	NA
TCGA.91.6835.01	MUT	NA	NA	NA	NA	NA	NA	NA	NA	NA	NA	NA	NA	NA	NA	NA	NA	NA	NA	NA	NA	NA	NA	NA	NA	NA
TCGA.49.4501.01	MUT	NA	NA	NA	NA	NA	NA	NA	NA	NA	NA	NA	NA	NA	NA	NA	NA	NA	NA	NA	NA	NA	NA	NA	NA	NA
TCGA.55.6981.01	MUT	NA	NA	NA	NA	NA	NA	NA	NA	NA	NA	NA	NA	NA	NA	NA	NA	NA	NA	NA	NA	NA	NA	NA	NA	NA
TCGA.55.6968.01	MUT	NA	NA	NA	NA	NA	NA	NA	NA	NA	NA	NA	NA	NA	NA	NA	NA	NA	NA	NA	NA	NA	NA	NA	NA	NA
TCGA.44.6147.01	MUT	NA	NA	NA	NA	NA	NA	NA	NA	NA	NA	NA	NA	NA	NA	NA	NA	NA	NA	NA	NA	NA	NA	NA	NA	NA
TCGA.50.6595.01	MUT	NA	NA	NA	NA	NA	NA	NA	NA	NA	NA	NA	NA	NA	NA	NA	NA	NA	NA	NA	NA	NA	NA	NA	NA	NA
TCGA.05.4410.01	MUT	NA	NA	NA	NA	NA	NA	NA	NA	NA	NA	NA	NA	NA	NA	NA	NA	NA	NA	NA	NA	NA	NA	NA	NA	NA
TCGA.78.7147.01	MUT	NA	NA	NA	NA	NA	NA	NA	NA	NA	NA	NA	NA	NA	NA	NA	NA	NA	NA	NA	NA	NA	NA	NA	NA	NA
TCGA.55.6980.01	MUT	NA	NA	NA	NA	NA	NA	NA	NA	NA	NA	NA	NA	NA	NA	NA	NA	NA	NA	NA	NA	NA	NA	NA	NA	NA
TCGA.44.2661.01	MUT	NA	NA	NA	NA	NA	NA	NA	NA	NA	NA	NA	NA	NA	NA	NA	NA	NA	NA	NA	NA	NA	NA	NA	NA	NA
TCGA.44.5645.01	MUT	NA	NA	NA	NA	NA	NA	NA	NA	NA	NA	NA	NA	NA	NA	NA	NA	NA	NA	NA	NA	NA	NA	NA	NA	NA
TCGA.55.8506.01	MUT	NA	NA	NA	NA	NA	NA	NA	NA	NA	NA	NA	NA	NA	NA	NA	NA	NA	NA	NA	NA	NA	NA	NA	NA	NA
TCGA.50.6591.01	MUT	NA	NA	NA	NA	NA	NA	NA	NA	NA	NA	NA	NA	NA	NA	NA	NA	NA	NA	NA	NA	NA	NA	NA	NA	NA
TCGA.55.8206.01	MUT	NA	NA	NA	NA	NA	NA	NA	NA	NA	NA	NA	NA	NA	NA	NA	NA	NA	NA	NA	NA	NA	NA	NA	NA	NA
TCGA.75.6207.01	MUT	NA	NA	NA	NA	NA	NA	NA	NA	NA	NA	NA	NA	NA	NA	NA	NA	NA	NA	NA	NA	NA	NA	NA	NA	NA
TCGA.97.A4M7.01	MUT	NA	NA	NA	NA	NA	NA	NA	NA	NA	NA	NA	NA	NA	NA	NA	NA	NA	NA	NA	NA	NA	NA	NA	NA	NA
TCGA.75.6212.01	MUT	NA	NA	NA	NA	NA	NA	NA	NA	NA	NA	NA	NA	NA	NA	NA	NA	NA	NA	NA	NA	NA	NA	NA	NA	NA
TCGA.38.4627.01	MUT	NA	NA	NA	NA	NA	NA	NA	NA	NA	NA	NA	NA	NA	NA	NA	NA	NA	NA	NA	NA	NA	NA	NA	NA	NA
TCGA.93.A4JP.01	MUT	NA	NA	NA	NA	NA	NA	NA	NA	NA	NA	NA	NA	NA	NA	NA	NA	NA	NA	NA	NA	NA	NA	NA	NA	NA
TCGA.97.8177.01	MUT	NA	NA	NA	NA	NA	NA	NA	NA	NA	NA	NA	NA	NA	NA	NA	NA	NA	NA	NA	NA	NA	NA	NA	NA	NA
TCGA.38.4629.01	MUT	NA	NA	NA	NA	NA	NA	NA	NA	NA	NA	NA	NA	NA	NA	NA	NA	NA	NA	NA	NA	NA	NA	NA	NA	NA
TCGA.69.7760.01	MUT	NA	NA	NA	NA	NA	NA	NA	NA	NA	NA	NA	NA	NA	NA	NA	NA	NA	NA	NA	NA	NA	NA	NA	NA	NA
TCGA.05.4402.01	MUT	NA	NA	NA	NA	NA	NA	NA	NA	NA	NA	NA	NA	NA	NA	NA	NA	NA	NA	NA	NA	NA	NA	NA	NA	NA
TCGA.55.A57B.01	MUT	NA	NA	NA	NA	NA	NA	NA	NA	NA	NA	NA	NA	NA	NA	NA	NA	NA	NA	NA	NA	NA	NA	NA	NA	NA
TCGA.86.8074.01	MUT	NA	NA	NA	NA	NA	NA	NA	NA	NA	NA	NA	NA	NA	NA	NA	NA	NA	NA	NA	NA	NA	NA	NA	NA	NA
TCGA.97.8552.01	MUT	NA	NA	NA	NA	NA	NA	NA	NA	NA	NA	NA	NA	NA	NA	NA	NA	NA	NA	NA	NA	NA	NA	NA	NA	NA
TCGA.MP.A4T9.01	MUT	NA	NA	NA	NA	NA	NA	NA	NA	NA	NA	NA	NA	NA	NA	NA	NA	NA	NA	NA	NA	NA	NA	NA	NA	NA
TCGA.97.8171.01	MUT	NA	NA	NA	NA	NA	NA	NA	NA	NA	NA	NA	NA	NA	NA	NA	NA	NA	NA	NA	NA	NA	NA	NA	NA	NA
TCGA.05.5423.01	MUT	NA	NA	NA	NA	NA	NA	NA	NA	NA	NA	NA	NA	NA	NA	NA	NA	NA	NA	NA	NA	NA	NA	NA	NA	NA
TCGA.J2.8192.01	MUT	NA	NA	NA	NA	NA	NA	NA	NA	NA	NA	NA	NA	NA	NA	NA	NA	NA	NA	NA	NA	NA	NA	NA	NA	NA
TCGA.95.7039.01	MUT	NA	NA	NA	NA	NA	NA	NA	NA	NA	NA	NA	NA	NA	NA	NA	NA	NA	NA	NA	NA	NA	NA	NA	NA	NA
TCGA.50.6673.01	MUT	NA	NA	NA	NA	NA	NA	NA	NA	NA	NA	NA	NA	NA	NA	NA	NA	NA	NA	NA	NA	NA	NA	NA	NA	NA
TCGA.MP.A4SW.01	MUT	NA	NA	NA	NA	NA	NA	NA	NA	NA	NA	NA	NA	NA	NA	NA	NA	NA	NA	NA	NA	NA	NA	NA	NA	NA
TCGA.86.A4P7.01	MUT	NA	NA	NA	NA	NA	NA	NA	NA	NA	NA	NA	NA	NA	NA	NA	NA	NA	NA	NA	NA	NA	NA	NA	NA	NA
TCGA.38.4628.01	MUT	NA	NA	NA	NA	NA	NA	NA	NA	NA	NA	NA	NA	NA	NA	NA	NA	NA	NA	NA	NA	NA	NA	NA	NA	NA
TCGA.55.8096.01	MUT	NA	NA	NA	NA	NA	NA	NA	NA	NA	NA	NA	NA	NA	NA	NA	NA	NA	NA	NA	NA	NA	NA	NA	NA	NA
TCGA.97.8172.01	MUT	NA	NA	NA	NA	NA	NA	NA	NA	NA	NA	NA	NA	NA	NA	NA	NA	NA	NA	NA	NA	NA	NA	NA	NA	NA
TCGA.86.8075.01	MUT	NA	NA	NA	NA	NA	NA	NA	NA	NA	NA	NA	NA	NA	NA	NA	NA	NA	NA	NA	NA	NA	NA	NA	NA	NA
TCGA.50.5944.01	MUT	NA	NA	NA	NA	NA	NA	NA	NA	NA	NA	NA	NA	NA	NA	NA	NA	NA	NA	NA	NA	NA	NA	NA	NA	NA
TCGA.70.6722.01	MUT	NA	NA	NA	NA	NA	NA	NA	NA	NA	NA	NA	NA	NA	NA	NA	NA	NA	NA	NA	NA	NA	NA	NA	NA	NA
TCGA.56.8304.01	MUT	NA	NA	NA	NA	NA	NA	NA	NA	NA	NA	NA	NA	NA	NA	NA	NA	NA	NA	NA	NA	NA	NA	NA	NA	NA
TCGA.22.4601.01	MUT	NA	NA	NA	NA	NA	NA	NA	NA	NA	NA	NA	NA	NA	NA	NA	NA	NA	NA	NA	NA	NA	NA	NA	NA	NA
TCGA.60.2698.01	MUT	NA	NA	NA	NA	NA	NA	NA	NA	NA	NA	NA	NA	NA	NA	NA	NA	NA	NA	NA	NA	NA	NA	NA	NA	NA
TCGA.22.4609.01	MUT	NA	NA	NA	NA	NA	NA	NA	NA	NA	NA	NA	NA	NA	NA	NA	NA	NA	NA	NA	NA	NA	NA	NA	NA	NA
TCGA.60.2708.01	MUT	NA	NA	NA	NA	NA	NA	NA	NA	NA	NA	NA	NA	NA	NA	NA	NA	NA	NA	NA	NA	NA	NA	NA	NA	NA
TCGA.77.8156.01	MUT	NA	NA	NA	NA	NA	NA	NA	NA	NA	NA	NA	NA	NA	NA	NA	NA	NA	NA	NA	NA	NA	NA	NA	NA	NA
TCGA.46.3769.01	MUT	NA	NA	NA	NA	NA	NA	NA	NA	NA	NA	NA	NA	NA	NA	NA	NA	NA	NA	NA	NA	NA	NA	NA	NA	NA
TCGA.66.2742.01	MUT	NA	NA	NA	NA	NA	NA	NA	NA	NA	NA	NA	NA	NA	NA	NA	NA	NA	NA	NA	NA	NA	NA	NA	NA	NA
TCGA.43.A56U.01	MUT	NA	NA	NA	NA	NA	NA	NA	NA	NA	NA	NA	NA	NA	NA	NA	NA	NA	NA	NA	NA	NA	NA	NA	NA	NA
TCGA.85.A50M.01	MUT	NA	NA	NA	NA	NA	NA	NA	NA	NA	NA	NA	NA	NA	NA	NA	NA	NA	NA	NA	NA	NA	NA	NA	NA	NA
Note: 1. For mutations, 1 represents genetic mutation, and 0 for wildtype. 2. For copy number variation, 1 and 2 represent for amplification, 0 represents for neutral, and -2 and -1 represent for loss.

## Sheet: Table S2
Table S2. Antibodies used in the research
Antibody	Product code	Application	Source
FITC anti-mouse CD3	100203	FC	Biolegend
PE anti-mouse CD4	100407	FC	Biolegend
APC/Cyanine7 anti-mouse CD8a	100713	FC	Biolegend
PE anti-mouse CD11b	101207	FC	Biolegend
FITC anti-mouse Gr-1	108405	FC	Biolegend
STAT1	14994	WB	CST
p-STAT1	9167	WB	CST
STAT3	9139	WB	CST
p-STAT3	9145	WB	CST
NF-κB	8242	WB	CST
p-NF-κB	3033	WB	CST
PD-L1	GT2280	hIHC	GeneTech
CD8	GT2112	hIHC	GeneTech
HMGCR	13533-1-AP	hIHC	ProteinTech
CD3	17617-1-AP	mIHC	ProteinTech
CD45	20103-1-AP	mIHC	ProteinTech
PD-L1	66248-1-Ig	WB, mIHC	ProteinTech
GAPDH	60004-1-Ig	WB	ProteinTech
COX2	66351-1-Ig	WB	ProteinTech
GPX4	CY6959	WB, mIHC	Abways
Note: WB: western blotting; FC: flow cytometry; hIHC: immunohistochemistry (human sample); mIHC: immunohistochemistry (mouse sample).

## Sheet: Table S3
Table S3. Clinical characteristics of NSCLC patients in the #1 in-house cohort
Basic index	Case	Proportion (%)
Gender
Male	44	0.5789
Female	32	0.4211
Age (years)	62.51±10.46
Clinical stage
I	29	0.3816
II	16	0.2105
III	28	0.3684
IV	3	0.0395
Histological type
Squamous carcinoma	7	0.0921
Adenocarcinoma	62	0.8158
Adenosquamous carcinoma	7	0.0921
Grade
II	39	0.5132
III	37	0.4868
EGFR status
Wlid-type	48	0.6316
Mutant	28	0.3684

## Sheet: Table S4
Table S3. Clinical characteristics of NSCLC patients in the #2 in-house cohort
Basic characteristics	Case	Proportion (%)
Gender
Male	75	0.833333
Female	15	0.166667
Age (years)	64.41±7.73
Clinical stage
III	22	0.244444
IV	68	0.755556
Histological type
Large cell carcinoma	2	0.0222222
Squamous carcinoma	27	0.3
Adenocarcinoma	59	0.655556
Adenosquamous carcinoma	2	0.0222222
Grade
II	31	0.344444
III	54	0.6
Unknown	5	0.0555556
Drug
Camrelizumab	55	0.611111
Sintilimab	15	0.166667
Pembrolizumab	20	0.222222
Efficacy
PR	18	0.2
SD	60	0.666667
PD	12	0.133333

## Sheet: Table S5
Table S5. Characteristics of the studies included in the meta-analysis of statin using & prognosis in patients with NSCLC
Study	Design	Country	Case	Duration of statin use	No. of statin user/non-user	Mean age (SD)	Treatments	Outcome	Quality score
Huang, 2016	propensity score case-control	China	12540	pre diagnosis	6,270/6,270	67.5 (9.1)	chemotherapy, surgery, radiotherapy, TKIs, & untreated/palliative care	OS	7
Hung,2017	cohort & propensity score case-control	China	8535	post diagnosis	1,707/6,828	66.5 (9.6)	chemotherapy, radiotherapy & TKIs	OS	9
Cardwell, 2015	cohort & nested case-control	Northern Ireland	13398	pre & post diagnosis	878/12,520*	-	chemotherapy, surgery & radiotherapy	OS	9
					1,058/2,580
Lee, 2017	RCT	Korea	68	post diagnosis	36/32	59.4 (7.6)	TKIs	PFS & OS	2^
Lam, 2017	cohort	USA	291	post diagnosis	-	60.9 (10.0)	chemotherapy, surgery, & radiotherapy	OS	7
Lin, 2016	cohort	USA	5118	post diagnosis	1,404/3,714	75.5 (6.6)	chemotherapy & TKIs	OS	7
Han, 2011	RCT	Korea	106	post diagnosis	52/54	56.9 (11.1)	TKIs	PFS & OS	3^
Yu, 2018	cohort	Korea	301	post diagnosis	107/194	66.8 (8.0)	chemotherapy, radiotherapy & chemo radiation	OS	7
Oh, 2018	cohort	Korea	994	post diagnosis	135/859	63.4 (9.8)	surgery	OS	8
Cantini, 2021	cohort	Netherlands & Italy	179	post diagnosis	40/133	66.3 (11.7)	immunotherapy	PFS & OS	7
Callejo, 2021	cohort	Spain	262	pre and post diagnosis	-	-	immunotherapy	PFS & OS	7
Svaton, 2020	cohort	Czech	224	post diagnosis	31/193	-	immunotherapy	PFS & OS	6
In-house cohort	cohort	China	90	pre and post diagnosis	12/78	63.0 (9.2)	immunotherapy	OS	8
Gaber, 2019	cohort	USA	200	post diagnosis	41/159	61.1 (2.6)	chemotherapy	OS	7
Nguyun, 2020	cohort	China	833	post diagnosis	41/792	65.0 (12.5)	TKIs	OS	8
Nishikawa, 2019	cohort	Japan	250	post diagnosis	51/199	66.2 (9.6)	targeted therapy	OS	7
Ung, 2018	cohort	USA	19974	pre and post diagnosis	1,376/6,245$	73.8 (5.3)	chemotherapy & radiotherapy	OS	9
					1,921/8,453
Note: ^ Quality assessments of RCTs with Jadad Score; *pre diagnosis: 878/12,520; post diagnosis: 1,058/2,580; $ squamous: 1,376/6,245 adenocarcinoma: 1,921/8,453.

## Sheet: Table S6
Table S6. Characteristics of the studies included in the meta-analysis of statin using & prognosis in patients with NSCLC
Study	Design	Country	Cancer type	Case	Duration of statin use	No. of statin user/non-user	Mean age (SD)	Outcome	Quality score
Buti, 2021	cohort	Italy	NSCLC & melanoma & RCC & others	217	pre and post diagnosis	56/161	68.4 (10.3)	OS	6
Cantini, 2021	cohort	Netherlands & Italy	NSCLC & MPM	261	post diagnosis	67/186	66.3 (11.7)	PFS & OS	7
Cortellini, 2020	cohort	Italy	NSCLC & melanoma & RCC & others	1012	pre and post diagnosis	192/820	68.2 (10.8)	PFS & OS	8
Svaton, 2020	cohort	Czech	NSCLC	224	post diagnosis	31/193	-	PFS & OS	6
Callejo, 2021	cohort	Spain	NSCLC	262	pre and post diagnosis	-	-	PFS & OS	7
In-house cohort	cohort	China	NSCLC	90	pre and post diagnosis	12/78	63.0 (9.2)	OS	8
Failing, 2021	cohort	USA	melanoma	159	pre diagnosis	40/119	57.6 (13.5)	PFS & OS	6
